# Supplementary material for: 2-Propoxybenzamide
Source: Acta Crystallogr Sect E Struct Rep Online. 2012 Aug 4;68(Pt 9):o2639–40. doi: 10.1107/S1600536812033326 (PMC3435668; doi:10.1107/S1600536812033326)
Supplement: Supplementary file 1 [file e-68-o2639-sup1.cif]

##############################################################################
#                                                                            #
# This CIF contains the data in a paper accepted for publication in          #
# Acta Crystallographica Section E. It conforms to the requirements of       #
# Notes for Authors for Acta Crystallographica Section E, and has been       #
# peer reviewed under the auspices of the IUCr Commission on Journals.       #
#                                                                            #
# Full details of the Crystallographic Information File format               #
# are given in the paper "The Crystallographic Information File (CIF):       #
# a New Standard Archive File for Crystallography" by S. R. Hall, F. H.      #
# Allen and I. D. Brown [Acta Cryst. (1991), A47, 655-685].                  #
#                                                                            #
# The current version of the core CIF dictionary is obtainable from          #
# ftp://ftp.iucr.org/pub/cif_core.dic.                                       #
#                                                                            #
# Software is freely available for graphical display of the structure(s)     #
# in this CIF. For information consult the CIF software page                 #
# http://www.iucr.org/resources/cif/software.                                #
#                                                                            #
# This file may be used for bona fide research purposes within the           #
# scientific community so long as proper attribution is given to the journal # 
# article from which it was obtained.                                        #
#                                                                            #
##############################################################################
data_global
_audit_creation_method
;
Olex2 1.2-ac2
(compiled Mar 30 2012 14:54:36, GUI svn.r4156)
;
_journal_date_recd_electronic     2012-07-11
_journal_date_accepted     2012-07-23
_journal_name_full     'Acta Crystallographica, Section E'
_journal_year     2012
_journal_volume     68
_journal_issue      9
_journal_page_first     o2639
_journal_page_last     o2640
_journal_paper_category     QO
_journal_paper_doi     10.1107/S1600536812033326
_journal_coeditor_code     GK2512
_publ_contact_author_name     'Thies Thiemann'
_publ_contact_author_address
;
United Arab Emirates University, Al Ain, Abu Dhabi, United Arab Emirates
;
_publ_contact_author_email     thies@uaeu.ac.ae
_publ_contact_author_fax     '0097137671291'
_publ_contact_author_phone     '00971-56-692-5943'
_publ_section_title
;
2-Propoxybenzamide
;
loop_
    _publ_author_name
    _publ_author_address
    'Al Jasem, Yosef'
;
Department of Chemical Engineering
United Arab Emirates University
AL Ain
Abu Dhabi
United Arab Emirates
;
    'Hindawi, Bassam al'
;
Department of Chemistry
United Arab Emirates University
AL Ain
Abu Dhabi
United Arab Emirates
;
    'Thiemann, Thies'
;
Department of Chemistry
United Arab Emirates University
AL Ain
Abu Dhabi
United Arab Emirates
;
    'White, Fraser'
;
Agilent Technologies UK Ltd
10 Mead Road
Oxford Industrial Park
Oxford OX5 1QU
England
;
data_I
_chemical_name_systematic
;
2-propoxybenzamide
;
_chemical_name_common     '2-propoxybenzamide'
_chemical_formula_moiety     'C10 H13 N O2'
_chemical_formula_sum     'C10 H13 N O2'
_chemical_formula_iupac     'C10 H13 N O2'
_chemical_formula_weight     179.21
_chemical_melting_point     375
_space_group_crystal_system     monoclinic
_space_group_name_H-M_alt     'P 21/n'
_space_group_name_Hall     '-P 2yn'
loop_
    _space_group_symop_id
    _space_group_symop_operation_xyz
    1 'x, y, z'
    2 '-x+1/2, y+1/2, -z+1/2'
    3 '-x, -y, -z'
    4 'x-1/2, -y-1/2, z-1/2'
_cell_length_a     6.0303(4)
_cell_length_b     11.1196(8)
_cell_length_c     14.4140(11)
_cell_angle_alpha     90.00
_cell_angle_beta     98.647(6)
_cell_angle_gamma     90.00
_cell_volume     955.54(12)
_cell_formula_units_Z     4
_cell_measurement_reflns_used     1037
_cell_measurement_theta_min     3.10
_cell_measurement_theta_max     66.60
_cell_measurement_temperature     99.97(14)
_exptl_crystal_description     block
_exptl_crystal_colour     colourless
_exptl_crystal_size_max     0.16
_exptl_crystal_size_mid     0.10
_exptl_crystal_size_min     0.08
_exptl_crystal_density_diffrn     1.246
_exptl_crystal_density_meas     ?
_exptl_crystal_density_method     'not measured'
_exptl_crystal_F_000     384
loop_
    _exptl_crystal_face_index_h
    _exptl_crystal_face_index_k
    _exptl_crystal_face_index_l
    _exptl_crystal_face_perp_dist
    -1 -7 2 0.0377
    1 7 -2 0.0377
    -2 -1 -8 0.0851
    3 -3 -4 0.0558
    -3 3 4 0.0558
    2 3 -8 0.0492
    -2 5 0 0.0528
    -3 -1 7 0.0418
    0 -6 6 0.0547
    3 -1 -6 0.0446
    4 1 -1 0.0469
    -3 2 -2 0.0721
    -1 5 -6 0.0674
    -3 -4 1 0.0521
    1 3 8 0.0572
    0 -5 -6 0.0543
    -2 3 8 0.0501
_exptl_absorpt_coefficient_mu     0.707
_exptl_absorpt_correction_type     gaussian
_exptl_absorpt_process_details
;
(CrysAlis PRO; Agilent, 2012)
;
_exptl_absorpt_correction_T_min     0.810
_exptl_absorpt_correction_T_max     1.000
_exptl_special_details
;
;
_diffrn_ambient_temperature     99.97(14)
_diffrn_radiation_type     'Cu K\a'
_diffrn_radiation_wavelength     1.5418
_diffrn_radiation_monochromator     mirror
_diffrn_measurement_device_type     'Agilent SuperNova Atlas CCD'
_diffrn_measurement_method     '\w scans'
_diffrn_detector_area_resol_mean     10.4948
_diffrn_reflns_number     2959
_diffrn_reflns_av_R_equivalents     0.035
_diffrn_reflns_theta_min     5.05
_diffrn_reflns_theta_max     66.71
_diffrn_reflns_theta_full     66.71
_diffrn_measured_fraction_theta_max     0.987
_diffrn_measured_fraction_theta_full     0.987
_diffrn_reflns_limit_h_min     -7
_diffrn_reflns_limit_h_max     7
_diffrn_reflns_limit_k_min     -13
_diffrn_reflns_limit_k_max     13
_diffrn_reflns_limit_l_min     -17
_diffrn_reflns_limit_l_max     15
_diffrn_standards_number     0
_diffrn_standards_interval_count     0
_diffrn_standards_interval_time     0
_diffrn_standards_decay_%     .
_refine_special_details
;
Refinement of <i>F</i>^2^ against ALL reflections. The weighted <i>R</i>-factor
<i>wR</i> and goodness of fit <i>S</i> are based on <i>F</i>^2^, conventional
<i>R</i>-factors <i>R</i> are based on <i>F</i>, with <i>F</i> set to zero for
negative <i>F</i>^2^. The threshold expression of <i>F</i>^2^ >
\s(<i>F</i>^2^) is used only for calculating <i>R</i>-factors(gt) <i>etc</i>.
and is not relevant to the choice of reflections for refinement.
<i>R</i>-factors based on <i>F</i>^2^ are statistically about twice as large
as those based on <i>F</i>, and <i>R</i>- factors based on ALL data will be
even larger.
;
_reflns_number_total     1676
_reflns_number_gt     1253
_reflns_threshold_expression     I>2sigma(I)
_refine_ls_structure_factor_coef     Fsqd
_refine_ls_matrix_type     full
_refine_ls_R_factor_all     0.0595
_refine_ls_R_factor_gt     0.0398
_refine_ls_wR_factor_gt     0.0898
_refine_ls_wR_factor_ref     0.0992
_refine_ls_goodness_of_fit_ref     1.025
_refine_ls_restrained_S_all     1.025
_refine_ls_number_reflns     1676
_refine_ls_number_parameters     171
_refine_ls_number_restraints     0
_refine_ls_hydrogen_treatment     refall
_refine_ls_weighting_scheme     calc
_refine_ls_weighting_details
                'calc w=1/[\s^2^(Fo^2^)+(0.0471P)^2^P] where P=(Fo^2^+2Fc^2^)/3'
_atom_sites_solution_hydrogens     geom
_atom_sites_solution_primary     direct
_atom_sites_solution_secondary     difmap
_refine_ls_shift/su_max     0.000
_refine_ls_shift/su_mean     0.000
_refine_diff_density_max     0.214
_refine_diff_density_min     -0.173
_refine_ls_extinction_method     'SHELXL97 (Sheldrick, 2008)'
_refine_ls_extinction_coef     0.0017(4)
_refine_ls_extinction_expression
                                  'Fc^*^=kFc[1+0.001xFc^2^\l^3^/sin(2\q)]^-1/4^'
loop_
    _atom_type_symbol
    _atom_type_description
    _atom_type_scat_dispersion_real
    _atom_type_scat_dispersion_imag
    _atom_type_scat_source
    'C' 'C' 0.0181 0.0091
                         'International Tables Vol C Tables 4.2.6.8 and 6.1.1.4'
    'H' 'H' 0.0000 0.0000
                         'International Tables Vol C Tables 4.2.6.8 and 6.1.1.4'
    'N' 'N' 0.0311 0.0180
                         'International Tables Vol C Tables 4.2.6.8 and 6.1.1.4'
    'O' 'O' 0.0492 0.0322
                         'International Tables Vol C Tables 4.2.6.8 and 6.1.1.4'
_computing_data_collection
;
CrysAlis PRO (Agilent, 2012)
;
_computing_cell_refinement
;
CrysAlis PRO (Agilent, 2012)
;
_computing_data_reduction
;
CrysAlis PRO (Agilent, 2012)
;
_computing_structure_solution
;
SHELXS97 (Sheldrick, 2008)
;
_computing_structure_refinement
;
SHELXL97 (Sheldrick, 2008) within OLEX2 (Dolomanov <i>et al.</i>,
2009)
;
_computing_molecular_graphics
;
PLATON (Spek, 2009) and Mercury (Macrae <i>et al.</i>, 2008)
;
_computing_publication_material
;
SHELXL97 (Sheldrick, 2008) and PLATON (Spek, 2009)
;
loop_
    _atom_site_type_symbol
    _atom_site_label
    _atom_site_fract_x
    _atom_site_fract_y
    _atom_site_fract_z
    _atom_site_U_iso_or_equiv
    _atom_site_adp_type
    _atom_site_calc_flag
    _atom_site_refinement_flags
    _atom_site_occupancy
    _atom_site_symmetry_multiplicity
    _atom_site_disorder_assembly
    _atom_site_disorder_group
    C C1 0.0319(3) 0.24260(15) 0.75450(12) 0.0205(4) Uani d . 1 1 . .
    C C10 0.7095(3) 0.1142(2) 0.96172(14) 0.0319(5) Uani d . 1 1 . .
    C C11 -0.0529(3) 0.13553(15) 0.59371(12) 0.0210(4) Uani d . 1 1 . .
    C C2 -0.1026(3) 0.22312(15) 0.66721(12) 0.0206(4) Uani d . 1 1 . .
    C C3 -0.3032(3) 0.28748(16) 0.64722(13) 0.0246(4) Uani d . 1 1 . .
    C C4 -0.3695(3) 0.36968(16) 0.70979(13) 0.0274(4) Uani d . 1 1 . .
    C C5 -0.2326(3) 0.38823(16) 0.79474(13) 0.0263(4) Uani d . 1 1 . .
    C C6 -0.0335(3) 0.32574(16) 0.81744(13) 0.0240(4) Uani d . 1 1 . .
    C C8 0.3557(3) 0.18715(17) 0.86630(12) 0.0240(4) Uani d . 1 1 . .
    C C9 0.5534(3) 0.10404(17) 0.86848(13) 0.0245(4) Uani d . 1 1 . .
    H H10A 0.766(3) 0.198(2) 0.9734(15) 0.049(7) Uiso d . 1 1 . .
    H H10B 0.839(4) 0.054(2) 0.9640(14) 0.047(6) Uiso d . 1 1 . .
    H H10C 0.634(4) 0.092(2) 1.0150(17) 0.051(7) Uiso d . 1 1 . .
    H H13A 0.256(3) 0.1050(18) 0.6538(15) 0.035(6) Uiso d . 1 1 . .
    H H13B 0.175(3) 0.028(2) 0.5573(15) 0.043(6) Uiso d . 1 1 . .
    H H3 -0.394(3) 0.2739(16) 0.5883(13) 0.022(5) Uiso d . 1 1 . .
    H H4 -0.515(3) 0.4133(18) 0.6958(14) 0.040(6) Uiso d . 1 1 . .
    H H5 -0.273(3) 0.4440(19) 0.8381(15) 0.038(6) Uiso d . 1 1 . .
    H H6 0.056(3) 0.3387(15) 0.8747(13) 0.020(5) Uiso d . 1 1 . .
    H H8A 0.408(3) 0.2707(16) 0.8776(13) 0.019(4) Uiso d . 1 1 . .
    H H8B 0.263(3) 0.1645(17) 0.9168(15) 0.034(5) Uiso d . 1 1 . .
    H H9A 0.499(3) 0.0208(18) 0.8581(13) 0.031(5) Uiso d . 1 1 . .
    H H9B 0.635(3) 0.1262(16) 0.8153(14) 0.027(5) Uiso d . 1 1 . .
    N N13 0.1514(3) 0.08719(15) 0.60043(11) 0.0273(4) Uani d . 1 1 . .
    O O12 -0.2027(2) 0.10985(11) 0.52757(8) 0.0268(3) Uani d . 1 1 . .
    O O7 0.22330(19) 0.17526(11) 0.77463(8) 0.0236(3) Uani d . 1 1 . .
loop_
    _atom_site_aniso_label
    _atom_site_aniso_U_11
    _atom_site_aniso_U_22
    _atom_site_aniso_U_33
    _atom_site_aniso_U_12
    _atom_site_aniso_U_13
    _atom_site_aniso_U_23
    C1 0.0192(8) 0.0205(9) 0.0215(9) -0.0012(7) 0.0020(7) 0.0020(7)
    C10 0.0287(11) 0.0383(12) 0.0259(11) 0.0009(10) -0.0053(8) 0.0023(9)
    C11 0.0259(9) 0.0184(9) 0.0181(9) -0.0040(7) 0.0012(7) 0.0020(7)
    C2 0.0230(9) 0.0191(9) 0.0197(9) -0.0042(7) 0.0031(7) 0.0015(7)
    C3 0.0250(9) 0.0242(10) 0.0232(10) -0.0015(8) -0.0014(8) 0.0037(7)
    C4 0.0259(10) 0.0260(10) 0.0305(11) 0.0034(8) 0.0048(8) 0.0037(8)
    C5 0.0302(11) 0.0218(10) 0.0272(10) 0.0009(8) 0.0057(8) -0.0030(8)
    C6 0.0279(10) 0.0231(9) 0.0207(10) -0.0030(8) 0.0024(8) -0.0034(8)
    C8 0.0233(10) 0.0301(11) 0.0171(9) -0.0007(8) -0.0021(7) -0.0034(8)
    C9 0.0247(10) 0.0268(10) 0.0210(10) 0.0005(8) 0.0003(7) -0.0008(8)
    N13 0.0271(9) 0.0319(9) 0.0220(9) 0.0020(7) 0.0004(7) -0.0081(7)
    O12 0.0314(7) 0.0257(7) 0.0207(7) -0.0001(6) -0.0044(5) -0.0015(5)
    O7 0.0219(6) 0.0295(7) 0.0177(7) 0.0040(5) -0.0025(5) -0.0043(5)
_geom_special_details
;
All e.s.d.'s (except the e.s.d. in the dihedral angle between two l.s. planes)
are estimated using the full covariance matrix. The cell e.s.d.'s are taken
into account individually in the estimation of e.s.d.'s in distances, angles
and torsion angles; correlations between e.s.d.'s in cell parameters are only
used when they are defined by crystal symmetry. An approximate (isotropic)
treatment of cell e.s.d.'s is used for estimating e.s.d.'s involving l.s.
planes.
;
loop_
    _geom_bond_atom_site_label_1
    _geom_bond_atom_site_label_2
    _geom_bond_site_symmetry_2
    _geom_bond_distance
    _geom_bond_publ_flag
    C1 C2 . 1.407(2) ?
    C1 C6 . 1.393(2) ?
    C10 H10A . 1.00(2) ?
    C10 H10B . 1.03(2) ?
    C10 H10C . 0.98(2) ?
    C2 C11 . 1.502(2) ?
    C2 C3 . 1.398(2) ?
    C3 C4 . 1.385(3) ?
    C3 H3 . 0.951(18) ?
    C4 H4 . 0.996(19) ?
    C5 C4 . 1.386(3) ?
    C5 H5 . 0.94(2) ?
    C6 C5 . 1.383(3) ?
    C6 H6 . 0.927(19) ?
    C8 C9 . 1.505(3) ?
    C8 H8A . 0.987(18) ?
    C8 H8B . 1.01(2) ?
    C9 C10 . 1.525(3) ?
    C9 H9A . 0.99(2) ?
    N13 C11 . 1.334(2) ?
    N13 H13A . 0.94(2) ?
    N13 H13B . 0.93(2) ?
    O12 C11 . 1.244(2) ?
    O7 C1 . 1.370(2) ?
    O7 C8 . 1.444(2) ?
loop_
    _geom_angle_atom_site_label_1
    _geom_angle_atom_site_label_2
    _geom_angle_atom_site_label_3
    _geom_angle_site_symmetry_1
    _geom_angle_site_symmetry_3
    _geom_angle
    _geom_angle_publ_flag
    C1 C6 H6 . . 119.9(11) ?
    C1 C2 C11 . . 125.52(15) ?
    C1 O7 C8 . . 118.44(13) ?
    C10 C9 H9B . . 110.3(11) ?
    C10 C9 H9A . . 110.5(11) ?
    C11 N13 H13B . . 117.9(12) ?
    C11 N13 H13A . . 118.3(12) ?
    C2 C3 H3 . . 117.9(11) ?
    C3 C4 H4 . . 121.4(12) ?
    C3 C4 C5 . . 118.80(17) ?
    C3 C2 C11 . . 116.41(15) ?
    C3 C2 C1 . . 118.04(16) ?
    C4 C5 H5 . . 120.5(12) ?
    C4 C3 H3 . . 120.2(11) ?
    C4 C3 C2 . . 121.97(17) ?
    C5 C6 H6 . . 120.1(11) ?
    C5 C4 H4 . . 119.7(12) ?
    C5 C6 C1 . . 120.01(17) ?
    C6 C5 H5 . . 118.5(12) ?
    C6 C5 C4 . . 121.00(18) ?
    C6 C1 C2 . . 120.17(16) ?
    C8 C9 H9B . . 108.2(10) ?
    C8 C9 H9A . . 109.2(11) ?
    C8 C9 C10 . . 110.78(16) ?
    C9 C10 H10C . . 111.9(14) ?
    C9 C10 H10B . . 110.3(12) ?
    C9 C10 H10A . . 111.6(12) ?
    C9 C8 H8B . . 110.7(11) ?
    C9 C8 H8A . . 110.0(11) ?
    H10A C10 H10C . . 106.8(18) ?
    H10A C10 H10B . . 111.4(17) ?
    H10B C10 H10C . . 104.6(18) ?
    H13A N13 H13B . . 123.0(17) ?
    H8A C8 H8B . . 108.2(15) ?
    H9A C9 H9B . . 107.8(15) ?
    N13 C11 C2 . . 119.34(15) ?
    O12 C11 C2 . . 119.37(15) ?
    O12 C11 N13 . . 121.30(17) ?
    O7 C8 H8B . . 110.2(11) ?
    O7 C8 H8A . . 110.9(11) ?
    O7 C8 C9 . . 106.87(14) ?
    O7 C1 C6 . . 122.48(16) ?
    O7 C1 C2 . . 117.33(15) ?
loop_
    _geom_hbond_atom_site_label_d
    _geom_hbond_atom_site_label_h
    _geom_hbond_atom_site_label_a
    _geom_hbond_site_symmetry_a
    _geom_hbond_distance_dh
    _geom_hbond_distance_ha
    _geom_hbond_distance_da
    _geom_hbond_angle_dha
    N13 H13A O7 1_555 0.94(2) 1.95(2) 2.669(2) 132.2(15)
    N13 H13B O12 3_556 0.93(2) 1.98(2) 2.911(2) 173.5(19)
    C6 H6 O12 4_666 0.927(19) 2.517(18) 3.442(2) 175.8(14)
    C5 H5 C11 2_456 0.94(2) 2.63(2) 3.528(2) 160.5(17)
_iucr_refine_instructions_details
;
PLAT088_ALERT_3_C Poor Data / Parameter Ratio .................... 9.80
Ok, but it is only just under the expected 10.
Alert level G
PLAT128_ALERT_4_G Alternate Setting of Space-group P21/c ....... P21/n
Done to minimise beta and thus reduce parameter correlation.
;
