# Supplementary material for: 2-Propoxybenzamide
Source: Acta Crystallogr Sect E Struct Rep Online. 2012 Aug 4;68(Pt 9):o2639–40. doi: 10.1107/S1600536812033326 (PMC3435668; doi:10.1107/S1600536812033326)
Supplement: Supplementary file 2 [file e-68-o2639-Isup2.hkl]

# 
# h,k,l, Fc-squared, Fo-squared, sigma(Fo-squared) and status flag 
# 
data_I

_shelx_title ' exp_268 in P21/n 14' 
_shelx_refln_list_code          4 
_shelx_F_calc_maximum      168.93 
_exptl_crystal_F_000       384.00 
_reflns_d_resolution_high  0.8393 
 
loop_ 
 _symmetry_equiv_pos_as_xyz 
 'x, y, z' 
 '-x+1/2, y+1/2, -z+1/2' 
 '-x, -y, -z' 
 'x-1/2, -y-1/2, z-1/2' 
 
_cell_length_a     6.0303 
_cell_length_b    11.1196 
_cell_length_c    14.4140 
_cell_angle_alpha  90.000 
_cell_angle_beta   98.647 
_cell_angle_gamma  90.000 
 
_shelx_F_squared_multiplier     1.000 
 
loop_ 
 _refln_index_h 
 _refln_index_k 
 _refln_index_l 
 _refln_F_squared_calc 
 _refln_F_squared_meas 
 _refln_F_squared_sigma 
 _refln_observed_status 
   2   0   0     1632.65     1675.62     20.71 o 
   6   0   0        0.08        0.75      4.75 o 
   1   1   0      151.34      134.48      5.57 o 
   2   1   0       27.03       25.39      3.24 o 
   3   1   0      727.96      737.97     18.78 o 
   4   1   0      163.61      170.64     11.44 o 
   5   1   0        2.57        1.26      4.35 o 
   6   1   0       62.44       59.11      6.42 o 
   7   1   0        4.30        3.66      3.00 o 
   0   2   0     5678.97     5557.74     23.12 o 
   1   2   0     1061.74      934.90     13.96 o 
   2   2   0       69.11       66.57      2.96 o 
   3   2   0      182.20      215.77     11.48 o 
   4   2   0       12.07       10.41      3.67 o 
   5   2   0      155.62      155.45      7.40 o 
   6   2   0        2.15        2.03      4.60 o 
   7   2   0       31.40       26.49      4.87 o 
   1   3   0       40.89       35.00      3.20 o 
   2   3   0      640.13      594.99     15.88 o 
   3   3   0      186.36      213.43     11.93 o 
   4   3   0       30.56       26.67      4.80 o 
   5   3   0        5.55        7.43      4.62 o 
   6   3   0      285.91      259.37     15.57 o 
   0   4   0     6049.36     6014.32     35.02 o 
   1   4   0     1148.21     1101.35     17.46 o 
   2   4   0      916.57      914.04     13.64 o 
   3   4   0      138.16      152.36     11.38 o 
   4   4   0       52.42       48.14      5.60 o 
   5   4   0       60.11       51.55      8.73 o 
   6   4   0        6.36        8.60      6.13 o 
   1   5   0       34.81       34.28      3.37 o 
   2   5   0       13.87        9.37      2.90 o 
   3   5   0       15.00       14.41      3.52 o 
   4   5   0       56.45       64.20      4.50 o 
   5   5   0       10.63        7.61      3.87 o 
   6   5   0      101.18       90.01      9.10 o 
   0   6   0      281.53      272.73      9.62 o 
   1   6   0      535.02      519.39     11.83 o 
   2   6   0        0.01       -0.37      2.35 o 
   3   6   0       36.21       33.32      6.49 o 
   4   6   0       12.13       11.97     12.20 o 
   5   6   0       85.85       71.02      8.57 o 
   6   6   0        3.96        1.37      2.81 o 
   1   7   0       31.25       29.27      4.95 o 
   2   7   0      134.96      144.43      7.91 o 
   3   7   0       45.24       55.62      5.81 o 
   4   7   0      173.87      150.57     14.22 o 
   5   7   0       10.65        8.63      6.35 o 
   6   7   0        5.86        4.77      4.73 o 
   0   8   0      287.25      314.57     15.11 o 
   1   8   0       40.92       34.38      4.40 o 
   2   8   0       20.88       26.30      4.14 o 
   3   8   0       12.35       18.09      4.82 o 
   4   8   0       13.06        7.87      7.70 o 
   5   8   0       25.18       22.09      6.78 o 
   1   9   0      187.07      192.16      7.56 o 
   2   9   0        0.06       -2.24      3.78 o 
   3   9   0       11.21       -0.84      5.18 o 
   4   9   0        1.84        2.77      4.43 o 
   5   9   0        5.43        4.42      3.70 o 
   0  10   0      308.05      296.93     17.50 o 
   1  10   0      196.65      198.76     10.30 o 
   2  10   0      276.13      305.56     11.78 o 
   3  10   0       20.18       11.49      6.83 o 
   4  10   0        0.47        3.64      4.09 o 
   1  11   0      342.94      350.35     12.93 o 
   2  11   0        1.58        5.18      5.31 o 
   3  11   0       22.16       17.28      5.60 o 
   0  12   0       15.49        4.95      5.71 o 
   1  12   0       11.36        8.12      5.86 o 
   2  12   0       46.40       45.65      6.51 o 
   3  12   0        4.98        0.83      4.56 o 
   1  13   0       75.76       74.48      6.56 o 
  -7   0   1        1.31       -1.14      4.56 o 
  -5   0   1       12.72       16.97      6.87 o 
  -3   0   1     1857.98     2004.34     27.98 o 
  -1   0   1      868.71      775.30      9.22 o 
   1   0   1     6281.92     5954.54     30.07 o 
   3   0   1       56.03       52.37      6.20 o 
   5   0   1       93.23       89.92     10.16 o 
   7   0   1       17.03       24.78      4.64 o 
  -7   1   1       44.84       50.25      4.71 o 
  -6   1   1       99.76      101.97      7.71 o 
  -5   1   1       20.48       17.64      4.88 o 
  -4   1   1        2.88        1.46      5.63 o 
  -3   1   1      546.81      591.90     11.11 o 
  -2   1   1       20.65       20.29      2.87 o 
  -1   1   1     3048.31     2974.23     12.28 o 
   0   1   1      254.94      240.39      3.24 o 
   1   1   1       42.43       36.56      2.28 o 
   2   1   1       75.56       76.60      3.94 o 
   3   1   1      180.95      195.63     10.26 o 
   4   1   1        1.61       -0.45      1.15 o 
   5   1   1       82.61       79.30     11.56 o 
   6   1   1       41.81       32.26      8.19 o 
  -7   2   1       20.82        7.96      5.52 o 
  -6   2   1      283.23      271.25     26.91 o 
  -5   2   1        3.13        5.24      2.94 o 
  -4   2   1        1.73       12.91      8.69 o 
  -3   2   1       31.16       29.12      5.99 o 
  -2   2   1      284.37      269.91      5.27 o 
  -1   2   1       16.45       19.85      4.39 o 
   0   2   1      841.87      760.12      4.53 o 
   1   2   1      139.20      127.86      6.28 o 
   2   2   1      963.82      972.80     10.76 o 
   3   2   1      197.74      219.31      6.75 o 
   4   2   1        0.02       -0.15      3.54 o 
   5   2   1      264.41      277.08      9.39 o 
   6   2   1      383.44      406.90     13.20 o 
  -6   3   1      106.93       97.55     11.27 o 
  -5   3   1       97.56       91.40      5.99 o 
  -4   3   1       18.36       23.06      5.04 o 
  -3   3   1      766.27      857.62     22.34 o 
  -2   3   1       30.45       22.24      5.52 o 
  -1   3   1     3362.47     3222.58     26.98 o 
   0   3   1        6.09        3.94      1.43 o 
   1   3   1       17.29       11.29      2.28 o 
   2   3   1     1096.01     1138.45     21.36 o 
   3   3   1      136.75      136.00     10.03 o 
   4   3   1       19.79       20.58      4.72 o 
   5   3   1        5.02        8.82      6.51 o 
   6   3   1      226.62      246.93     15.80 o 
  -6   4   1       45.28       45.34      7.16 o 
  -5   4   1        0.04        1.32      5.12 o 
  -4   4   1       15.84       13.84      3.83 o 
  -3   4   1      558.95      543.79     19.24 o 
  -2   4   1      177.94      166.98      6.62 o 
  -1   4   1       95.75       87.55      4.58 o 
   0   4   1       68.42       67.64      2.62 o 
   1   4   1     1224.69     1224.81     14.00 o 
   2   4   1      677.22      706.04     18.32 o 
   3   4   1       10.88        6.46      5.62 o 
   4   4   1        0.27       -6.26      6.26 o 
   5   4   1      559.82      540.07     23.05 o 
   6   4   1       39.32       38.83      7.12 o 
  -6   5   1        9.43        7.68      3.59 o 
  -5   5   1       59.29       62.11      7.47 o 
  -4   5   1       25.24       20.50      4.20 o 
  -3   5   1       37.33       36.14      4.44 o 
  -2   5   1       74.00       68.60      5.21 o 
  -1   5   1        1.62        2.05      2.70 o 
   0   5   1      618.90      572.16      6.94 o 
   1   5   1      276.62      287.07      6.57 o 
   2   5   1     1476.65     1577.71     18.04 o 
   3   5   1        2.10       -1.27      5.55 o 
   4   5   1        9.52       13.75      2.73 o 
   5   5   1      111.48       86.05     10.00 o 
   6   5   1       68.83       73.07      8.06 o 
  -6   6   1      104.72      101.08      6.40 o 
  -5   6   1       11.77       10.42      4.56 o 
  -4   6   1        9.64       -2.17      6.58 o 
  -3   6   1       79.87       70.71      7.25 o 
  -2   6   1      435.97      439.00     11.19 o 
  -1   6   1       35.29       29.09      3.58 o 
   0   6   1       88.58       93.46      8.30 o 
   1   6   1      952.08      937.48     20.35 o 
   2   6   1       47.40       42.18      6.63 o 
   3   6   1      524.73      587.25     17.04 o 
   4   6   1      110.09      121.78     10.42 o 
   5   6   1       17.98       32.06      5.61 o 
   6   6   1       13.90       14.75      3.52 o 
  -6   7   1        2.31        2.28      3.69 o 
  -5   7   1        0.27       -2.02      6.17 o 
  -4   7   1        0.01        2.62      5.47 o 
  -3   7   1       14.68       13.86      5.23 o 
  -2   7   1        7.93        8.04      3.00 o 
  -1   7   1       28.68       28.26      4.83 o 
   0   7   1       14.91       14.52      4.49 o 
   1   7   1       14.30       11.56      4.02 o 
   2   7   1        7.72        4.20      2.76 o 
   3   7   1        7.82       10.72      5.17 o 
   4   7   1      126.06      121.22     11.29 o 
   5   7   1        8.71        2.96      6.44 o 
  -5   8   1      104.87      123.85     10.67 o 
  -4   8   1      151.61      171.74     14.34 o 
  -3   8   1       39.32       44.77      7.10 o 
  -2   8   1      489.49      491.98     11.48 o 
  -1   8   1      189.99      193.99      6.79 o 
   0   8   1       37.92       40.47      3.49 o 
   1   8   1      988.13     1034.21     21.43 o 
   2   8   1      101.48      104.59      5.55 o 
   3   8   1        8.27       12.81      3.46 o 
   4   8   1       13.65       16.84      7.04 o 
   5   8   1       13.26       12.92      4.76 o 
  -5   9   1       22.17       18.76      5.90 o 
  -4   9   1        0.17        6.10      5.04 o 
  -3   9   1      199.76      194.91     14.34 o 
  -2   9   1      180.11      194.56     10.37 o 
  -1   9   1       41.07       37.23      3.73 o 
   0   9   1       15.70       13.44      3.50 o 
   1   9   1        9.72       12.28      4.31 o 
   2   9   1        0.02       16.44      5.64 o 
   3   9   1        0.88       -2.36      6.38 o 
   4   9   1       27.64       19.47      7.07 o 
   5   9   1        0.39        0.65      4.63 o 
  -4  10   1        6.36       11.16      5.88 o 
  -3  10   1       13.39        8.68      6.24 o 
  -2  10   1     1195.39     1263.55     23.80 o 
  -1  10   1        2.61       -4.75      4.75 o 
   0  10   1       24.41       23.08      4.31 o 
   1  10   1       96.28      100.42     12.05 o 
   2  10   1       35.80       34.97      4.13 o 
   3  10   1       87.49       96.00      8.88 o 
   4  10   1       31.43       34.77      4.66 o 
  -4  11   1        4.46        4.87      4.35 o 
  -3  11   1        0.68        1.67      5.41 o 
  -2  11   1       38.01       37.37      7.64 o 
  -1  11   1       44.98       41.84      5.36 o 
   0  11   1        4.69        2.51      4.31 o 
   1  11   1      186.85      185.56      9.67 o 
   2  11   1      289.76      290.74     16.25 o 
   3  11   1        0.14       -0.08      4.88 o 
  -3  12   1       24.80       19.80      4.88 o 
  -2  12   1       53.03       53.92      7.86 o 
  -1  12   1      135.07      144.48     11.16 o 
   0  12   1        0.02       -1.61      4.59 o 
   1  12   1      290.83      294.18     10.03 o 
   2  12   1       12.66       11.83      5.31 o 
  -1  13   1        0.37       -2.91      4.86 o 
   0  13   1       13.90       15.49      2.83 o 
   1  13   1       66.88       58.96      4.79 o 
  -6   0   2       29.25       18.37      7.50 o 
  -4   0   2     1027.57     1134.87     24.98 o 
  -2   0   2       14.53       18.59      3.75 o 
   0   0   2     2771.49     2596.66     10.85 o 
   2   0   2     1153.11     1147.05     18.31 o 
   4   0   2      172.60      177.06      7.67 o 
   6   0   2      213.83      240.52     15.56 o 
  -7   1   2        0.54        4.65      4.77 o 
  -6   1   2       61.10       57.38      6.65 o 
  -5   1   2       17.88       18.64      4.68 o 
  -4   1   2      357.26      375.69     15.87 o 
  -3   1   2       75.79       80.74      4.64 o 
  -2   1   2       72.00       65.74      3.47 o 
  -1   1   2      235.96      209.67      3.79 o 
   0   1   2        7.14        7.22      0.82 o 
   1   1   2        0.06        0.40      2.29 o 
   2   1   2      310.72      280.51      9.44 o 
   3   1   2       46.84       47.56      4.23 o 
   4   1   2       25.36       26.91      3.22 o 
   5   1   2      108.71      121.93      8.32 o 
   6   1   2       61.43       62.21      6.60 o 
  -7   2   2        0.17        3.40      4.08 o 
  -6   2   2       20.30       14.72      5.56 o 
  -5   2   2      222.99      234.38      9.46 o 
  -4   2   2      122.14      135.20      7.24 o 
  -3   2   2     1648.95     1734.96     29.36 o 
  -2   2   2        9.23        7.58      4.52 o 
  -1   2   2    28536.56    29801.03     86.34 o 
   0   2   2     3923.84     3756.38     17.40 o 
   1   2   2       22.46       27.17      3.87 o 
   2   2   2       15.59       15.73      2.70 o 
   3   2   2       96.16       88.83      7.45 o 
   4   2   2        2.06        5.95      2.53 o 
   5   2   2       53.12       46.33      4.67 o 
   6   2   2       37.38       33.09      5.20 o 
  -6   3   2        0.54       -1.46      4.94 o 
  -5   3   2       26.69       23.47      3.50 o 
  -4   3   2       69.87       61.95      5.64 o 
  -3   3   2       67.99       60.36      7.18 o 
  -2   3   2       47.72       47.77      4.29 o 
  -1   3   2      188.63      182.54      7.94 o 
   0   3   2        8.56       11.82      2.10 o 
   1   3   2      210.42      183.85      7.64 o 
   2   3   2       34.73       42.56      5.85 o 
   3   3   2      385.41      412.51     16.59 o 
   4   3   2       60.72       56.32      5.01 o 
   5   3   2       13.60        9.10      5.87 o 
   6   3   2      224.67      215.02     14.43 o 
  -6   4   2      106.20       97.30     10.48 o 
  -5   4   2        7.92        7.06      3.93 o 
  -4   4   2        6.58        7.09      2.50 o 
  -3   4   2        5.01        3.20      3.25 o 
  -2   4   2        0.45        1.04      3.25 o 
  -1   4   2      617.17      552.48     13.80 o 
   0   4   2      548.20      560.68     14.45 o 
   1   4   2        4.13        5.19      1.98 o 
   2   4   2       42.91       40.34      6.32 o 
   3   4   2        1.24        1.58      4.33 o 
   4   4   2       71.70       68.46      5.03 o 
   5   4   2       46.86       42.12      7.64 o 
   6   4   2      282.91      271.06     14.88 o 
  -6   5   2       46.96       45.31      5.64 o 
  -5   5   2        3.88        8.05      4.75 o 
  -4   5   2       36.38       44.82      4.17 o 
  -3   5   2       68.48       62.86      5.66 o 
  -2   5   2      405.29      393.96     10.52 o 
  -1   5   2      389.69      399.40     13.15 o 
   0   5   2      452.33      471.15      8.32 o 
   1   5   2       79.67       78.68      6.32 o 
   2   5   2        2.36        5.06      4.26 o 
   3   5   2      839.64      946.63     18.06 o 
   4   5   2       62.90       61.33      4.89 o 
   5   5   2      135.95       99.82      9.96 o 
   6   5   2       19.49       17.48      4.90 o 
  -6   6   2        0.30        3.33      4.54 o 
  -5   6   2        1.97        4.40      5.94 o 
  -4   6   2       33.82       35.67      4.67 o 
  -3   6   2       10.47        9.67      2.92 o 
  -2   6   2      491.18      484.61     12.44 o 
  -1   6   2      826.83      838.88     18.11 o 
   0   6   2      292.98      282.15     11.89 o 
   1   6   2      274.82      274.16     11.13 o 
   2   6   2      243.55      257.35     12.71 o 
   3   6   2       73.93       72.13      6.45 o 
   4   6   2       76.54       67.49      4.38 o 
   5   6   2        4.42       -4.16      4.16 o 
   6   6   2        2.25       -0.87      6.62 o 
  -6   7   2       43.92       53.51      7.26 o 
  -5   7   2       12.65       14.85      7.39 o 
  -4   7   2        8.40        4.94      6.23 o 
  -3   7   2       99.38       97.69      7.46 o 
  -2   7   2        3.10        2.70      2.72 o 
  -1   7   2       13.39        8.46      3.51 o 
   0   7   2      412.24      434.44     15.36 o 
   1   7   2      166.52      174.07      9.13 o 
   2   7   2       33.51       40.40      3.97 o 
   3   7   2       11.53       13.06      3.66 o 
   4   7   2      243.85      247.93     14.28 o 
   5   7   2       22.63       13.92      4.10 o 
  -5   8   2       17.63       12.51      5.35 o 
  -4   8   2       16.45       10.79      6.55 o 
  -3   8   2      559.72      592.49     31.01 o 
  -2   8   2      635.56      636.55     13.25 o 
  -1   8   2      172.32      177.84      5.27 o 
   0   8   2       52.58       49.52      5.08 o 
   1   8   2       27.11       34.82      7.08 o 
   2   8   2        5.75       -6.29     13.41 o 
   3   8   2       17.02       31.31      7.94 o 
   4   8   2       93.72       78.93      5.79 o 
   5   8   2        3.78        3.81      3.99 o 
  -5   9   2       48.91       42.26      5.83 o 
  -4   9   2       37.13       37.55      7.43 o 
  -3   9   2       33.87       33.20      7.23 o 
  -2   9   2      239.67      249.64     10.93 o 
  -1   9   2        1.20        0.06      2.16 o 
   0   9   2       49.13       46.85      4.59 o 
   1   9   2      153.54      158.40     11.37 o 
   2   9   2        0.34       -4.69      4.69 o 
   3   9   2       48.73       49.72      8.08 o 
   4   9   2       41.43       31.55      5.57 o 
   5   9   2       17.45       17.93      5.00 o 
  -4  10   2       23.11       23.93      4.70 o 
  -3  10   2       18.44       12.37      4.11 o 
  -2  10   2       26.52       25.28      4.91 o 
  -1  10   2       93.70       91.62      7.55 o 
   0  10   2       66.71       54.08      5.52 o 
   1  10   2        0.74       -2.49      3.58 o 
   2  10   2       15.61        6.07      3.42 o 
   3  10   2        3.33        8.07      3.92 o 
   4  10   2       32.47       31.27      5.76 o 
  -3  11   2       37.03       29.98      6.45 o 
  -2  11   2        0.58        0.88      5.82 o 
  -1  11   2       36.53       28.20      6.29 o 
   0  11   2        1.45       -4.51      4.51 o 
   1  11   2       77.14       81.03      6.76 o 
   2  11   2        2.69        5.42      3.99 o 
   3  11   2       69.45       72.08      7.28 o 
  -3  12   2       77.28       87.75      7.74 o 
  -2  12   2        0.26       -5.42      5.42 o 
  -1  12   2      150.65      156.00     12.02 o 
   0  12   2       36.27       32.30      4.58 o 
   1  12   2       59.52       57.03      5.13 o 
   2  12   2       33.50       26.40      4.61 o 
  -1  13   2        0.36        0.62      3.70 o 
   0  13   2      228.22      218.48     10.32 o 
  -7   0   3      275.31      264.03     12.52 o 
  -5   0   3        0.10        5.42      5.94 o 
  -3   0   3       16.65       22.17      4.79 o 
   1   0   3      235.52      212.89      7.47 o 
   3   0   3      618.98      625.46     17.53 o 
   5   0   3     2609.18     2718.29     49.60 o 
  -7   1   3      107.18       98.46      8.49 o 
  -6   1   3       33.81       29.37      5.89 o 
  -5   1   3        1.40        2.40      2.49 o 
  -4   1   3       23.03       28.53      4.31 o 
  -3   1   3       81.87       86.05      4.64 o 
  -2   1   3       79.64       78.27      3.62 o 
  -1   1   3     2416.49     2310.58     12.99 o 
   0   1   3       89.90       96.55      2.86 o 
   1   1   3      275.94      265.63      7.05 o 
   2   1   3       22.59       22.49      2.76 o 
   3   1   3        2.59        0.21      2.94 o 
   4   1   3       10.23       11.08      2.29 o 
   5   1   3      430.11      435.87     14.59 o 
   6   1   3       91.11       88.80      7.18 o 
  -7   2   3       28.13       33.42      3.19 o 
  -6   2   3        0.24       -2.56      4.57 o 
  -5   2   3       28.36       37.72      4.72 o 
  -4   2   3      603.02      623.45     14.67 o 
  -3   2   3      147.31      133.69      9.10 o 
  -2   2   3       62.11       69.78      6.03 o 
  -1   2   3      377.61      338.70      9.77 o 
   0   2   3     7131.24     7063.63     34.49 o 
   1   2   3      442.38      388.27     10.08 o 
   2   2   3       40.44       40.83      3.64 o 
   3   2   3        4.76        4.10      2.06 o 
   4   2   3      118.84      122.71      5.11 o 
   5   2   3      271.07      265.32     11.39 o 
   6   2   3       33.69       26.32      4.84 o 
  -6   3   3       35.29       34.77      7.79 o 
  -5   3   3       46.08       59.43      4.91 o 
  -4   3   3       19.35       25.73      3.17 o 
  -3   3   3      183.09      171.81     11.37 o 
  -2   3   3     1697.64     1750.73     30.62 o 
  -1   3   3     6966.08     6733.63     46.01 o 
   0   3   3      157.85      155.00      3.29 o 
   1   3   3       60.09       61.06      5.12 o 
   2   3   3       79.94       87.84      7.45 o 
   3   3   3       73.83       73.34      8.52 o 
   4   3   3      102.86      109.37      6.18 o 
   5   3   3        1.21       -0.03      4.74 o 
   6   3   3      172.99      170.52     12.77 o 
  -6   4   3       39.88       34.51      5.35 o 
  -5   4   3       20.45       23.72      6.79 o 
  -4   4   3        8.80       16.31      4.87 o 
  -3   4   3      144.11      149.44     11.68 o 
  -2   4   3       34.65       25.18      4.14 o 
  -1   4   3      244.90      242.21     10.55 o 
   0   4   3     1362.05     1333.55      9.74 o 
   1   4   3      147.96      151.71      7.61 o 
   2   4   3     1145.79     1247.24     24.43 o 
   3   4   3      392.22      392.34     17.01 o 
   4   4   3      138.18      141.92      7.02 o 
   5   4   3      114.69      103.70     10.80 o 
   6   4   3       77.15       76.69      8.63 o 
  -6   5   3        9.73       11.28      3.53 o 
  -5   5   3        1.85        2.62      1.71 o 
  -4   5   3       73.61       79.79      4.80 o 
  -3   5   3      294.70      303.50     11.04 o 
  -2   5   3     2265.08     2309.89     25.25 o 
  -1   5   3      284.00      267.03     11.49 o 
   0   5   3        0.08       -1.00      2.44 o 
   1   5   3      208.08      230.31      9.45 o 
   2   5   3       22.00       18.18      4.41 o 
   3   5   3       75.36       94.73      5.27 o 
   4   5   3        3.41       -1.90      2.26 o 
   5   5   3       61.34       55.21      8.34 o 
   6   5   3        7.20        3.66      4.45 o 
  -6   6   3        9.84       14.65      3.26 o 
  -5   6   3        0.34       -4.19      4.19 o 
  -4   6   3        3.30        1.97      3.54 o 
  -3   6   3      340.88      338.27      8.13 o 
  -2   6   3        1.79        2.62      3.10 o 
  -1   6   3        7.69        9.54      4.51 o 
   0   6   3     1680.37     1755.87     29.79 o 
   1   6   3      384.00      372.11     12.08 o 
   2   6   3      174.28      162.15      7.76 o 
   3   6   3        4.87       10.93      3.57 o 
   4   6   3      271.64      253.11     10.32 o 
   5   6   3       49.14       41.72      7.02 o 
   6   6   3      106.12      121.95      5.48 o 
  -6   7   3       25.81       35.44      6.20 o 
  -5   7   3        3.53        3.53      7.77 o 
  -4   7   3      163.93      164.57     14.30 o 
  -3   7   3      655.25      640.59     13.90 o 
  -2   7   3        0.04        1.31      3.25 o 
  -1   7   3      419.41      396.53     15.54 o 
   0   7   3       10.39       10.11      4.57 o 
   1   7   3      286.55      314.64     11.07 o 
   2   7   3       30.71       39.89      4.35 o 
   3   7   3       20.39       17.88      4.57 o 
   4   7   3       24.70        9.78      6.36 o 
   5   7   3        0.00       -5.92      5.92 o 
  -5   8   3        6.15        0.78      6.82 o 
  -4   8   3       11.08       14.68      6.86 o 
  -3   8   3      697.00      674.83     18.42 o 
  -2   8   3      235.84      236.93      8.38 o 
  -1   8   3        1.25        0.14      3.91 o 
   0   8   3      117.43      115.18      5.82 o 
   1   8   3        0.58        3.79      5.23 o 
   2   8   3      107.57      106.23      8.07 o 
   3   8   3        6.85       14.49      7.98 o 
   4   8   3       36.98       43.36      5.63 o 
   5   8   3       25.42       19.67      4.91 o 
  -5   9   3       18.61       14.92      5.58 o 
  -4   9   3        8.77        8.48      6.77 o 
  -3   9   3       56.52       54.57      9.76 o 
  -2   9   3      119.86      119.78      5.80 o 
  -1   9   3       13.26       18.95      4.39 o 
   0   9   3       16.38       25.73      5.00 o 
   1   9   3        4.09       -4.60     10.66 o 
   2   9   3        2.61        1.42      4.18 o 
   3   9   3       16.18       23.10      4.51 o 
   4   9   3       12.29       20.72      4.67 o 
  -4  10   3       22.33       17.13      4.60 o 
  -3  10   3        1.71        0.25      4.42 o 
  -2  10   3      275.80      269.61     16.73 o 
  -1  10   3        4.13        5.15      4.57 o 
   0  10   3       77.18       84.56      6.75 o 
   1  10   3       19.06       12.30      3.19 o 
   2  10   3        3.90        2.29      3.83 o 
   3  10   3       85.83       73.81      8.22 o 
   4  10   3       40.03       40.04      5.29 o 
  -3  11   3        0.63        2.32      5.21 o 
  -2  11   3        0.76        2.88      5.78 o 
  -1  11   3       13.63       18.76      6.68 o 
   0  11   3       13.94        8.89      6.66 o 
   1  11   3        2.51        2.80      3.69 o 
   2  11   3        7.03        9.43      4.24 o 
   3  11   3       43.54       51.74      5.11 o 
  -2  12   3       31.11       27.04      6.86 o 
  -1  12   3        4.06        1.97      5.08 o 
   0  12   3       65.75       61.89      8.50 o 
   1  12   3        1.61       -6.00      6.00 o 
   2  12   3       83.24       82.11      6.93 o 
   0  13   3       43.99       41.25      5.46 o 
  -6   0   4      227.58      229.77     15.80 o 
  -4   0   4      868.48      904.46     16.26 o 
  -2   0   4     2033.08     2034.04     21.65 o 
   0   0   4      163.56      145.37      5.69 o 
   2   0   4      600.65      620.29     15.92 o 
   4   0   4      321.95      328.95     11.18 o 
   6   0   4       68.20       62.01      8.48 o 
  -7   1   4        7.37        4.41      2.62 o 
  -6   1   4        3.97        0.51      4.98 o 
  -5   1   4       24.62       25.62      4.46 o 
  -4   1   4       44.76       43.62      3.74 o 
  -3   1   4       77.94       72.81     11.77 o 
  -2   1   4      160.57      166.86      4.59 o 
  -1   1   4      789.79      702.07     19.87 o 
   0   1   4      735.88      698.52      6.24 o 
   1   1   4       41.87       38.07      3.52 o 
   2   1   4      210.96      210.66      6.92 o 
   3   1   4      113.08       97.08      5.86 o 
   4   1   4      528.45      555.96     10.17 o 
   5   1   4        0.32        0.14      3.99 o 
   6   1   4        0.89       -0.98      4.02 o 
  -7   2   4       10.17       11.74      4.12 o 
  -6   2   4        4.46       -2.00      3.61 o 
  -5   2   4       78.42       83.24      5.24 o 
  -4   2   4      209.57      209.88      7.50 o 
  -3   2   4      679.23      658.48     18.76 o 
  -2   2   4      123.11      134.61      5.76 o 
  -1   2   4       82.18       68.40      6.29 o 
   0   2   4        4.48        4.39      2.49 o 
   1   2   4      634.55      655.47     14.92 o 
   2   2   4       95.09       90.56      4.99 o 
   3   2   4        3.78        0.74      2.34 o 
   4   2   4      111.48      112.02      5.12 o 
   5   2   4      678.04      713.16     17.56 o 
   6   2   4        1.35        0.97      3.08 o 
  -6   3   4        0.72       -0.22      3.21 o 
  -5   3   4      101.77      106.28      7.62 o 
  -4   3   4       12.39       15.46      2.53 o 
  -3   3   4      308.95      298.72      9.83 o 
  -2   3   4      169.08      172.51      6.87 o 
  -1   3   4      274.37      315.02     11.17 o 
   0   3   4     1075.69     1093.91     17.69 o 
   1   3   4        0.48       -0.46      2.45 o 
   2   3   4     1053.37     1129.32     16.53 o 
   3   3   4       11.07       15.63      6.40 o 
   4   3   4       20.42       19.73      3.61 o 
   5   3   4       21.98       22.44      6.86 o 
   6   3   4       30.11       35.94      7.84 o 
  -6   4   4       31.16       33.69      6.05 o 
  -5   4   4       11.86       18.75      5.47 o 
  -4   4   4        7.57        4.02      2.68 o 
  -3   4   4      134.31      131.36      7.31 o 
  -2   4   4     3897.35     3944.13     32.06 o 
  -1   4   4     1017.48     1005.53     21.06 o 
   0   4   4      104.56      110.94      4.90 o 
   1   4   4       11.76       12.41      2.78 o 
   2   4   4      271.95      263.71     18.48 o 
   3   4   4        0.59        5.39      2.31 o 
   4   4   4        0.42        4.61      3.41 o 
   5   4   4       11.03        8.35      6.75 o 
   6   4   4        8.98       14.43      4.53 o 
  -6   5   4        8.25       14.32      4.42 o 
  -5   5   4       20.37       21.81      4.50 o 
  -4   5   4      284.16      294.64      7.26 o 
  -3   5   4       84.69       87.19      4.93 o 
  -2   5   4       35.87       38.62      4.60 o 
  -1   5   4       33.90       26.45      6.09 o 
   0   5   4      393.43      401.41     15.52 o 
   1   5   4       20.38       16.87      2.69 o 
   2   5   4      152.43      145.70      7.31 o 
   3   5   4      280.07      282.29      7.74 o 
   4   5   4        1.76        3.65      3.61 o 
   5   5   4        2.49       12.82      5.27 o 
   6   5   4       20.72       17.34      4.32 o 
  -6   6   4        0.87        1.70      2.96 o 
  -5   6   4       24.20       24.92      4.63 o 
  -4   6   4      262.16      272.53     11.59 o 
  -3   6   4      146.96      141.82      5.76 o 
  -2   6   4      370.45      373.56     12.07 o 
  -1   6   4       79.81       75.76      7.94 o 
   0   6   4        1.07       -0.20      3.79 o 
   1   6   4      164.85      196.47     10.40 o 
   2   6   4        0.02       -0.67      2.64 o 
   3   6   4       48.91       48.14      3.51 o 
   4   6   4       74.65       74.20      6.42 o 
   5   6   4       15.89       12.79      6.41 o 
  -6   7   4        3.07        4.42      3.58 o 
  -5   7   4       11.65       15.10      7.27 o 
  -4   7   4       78.55       73.61     10.75 o 
  -3   7   4      743.65      737.75     12.75 o 
  -2   7   4       25.91       30.51      3.16 o 
  -1   7   4       17.20       20.37      4.84 o 
   0   7   4       15.45       24.36      3.71 o 
   1   7   4       82.49       94.17      7.22 o 
   2   7   4      267.35      279.74     23.60 o 
   3   7   4        1.02        3.98      3.96 o 
   4   7   4       89.85       83.03      5.18 o 
   5   7   4        5.69        1.25      2.24 o 
  -5   8   4        6.55        9.93      6.72 o 
  -4   8   4       13.39       11.77      6.95 o 
  -3   8   4      101.20       87.89      6.82 o 
  -2   8   4      152.22      151.02      5.73 o 
  -1   8   4      200.56      206.75      6.07 o 
   0   8   4      201.01      213.31      9.97 o 
   1   8   4      228.18      239.37     14.39 o 
   2   8   4        6.17       11.13      6.58 o 
   3   8   4       97.69       95.55     10.54 o 
   4   8   4      115.04      119.12      6.91 o 
   5   8   4       56.56       59.94      4.55 o 
  -5   9   4       10.13        7.83      3.82 o 
  -4   9   4        0.28       -3.69      6.27 o 
  -3   9   4       67.26       62.89     10.16 o 
  -2   9   4       20.49       16.46      3.74 o 
  -1   9   4        3.95        5.75      3.97 o 
   0   9   4       36.43       33.82      5.66 o 
   1   9   4        5.57        9.69      7.16 o 
   2   9   4      136.20      154.03     14.63 o 
   3   9   4       58.86       55.07      9.04 o 
   4   9   4       73.20       82.11      7.65 o 
  -4  10   4      115.83      130.63      7.45 o 
  -3  10   4       27.86       26.33      5.76 o 
  -2  10   4       62.44       53.40     12.70 o 
  -1  10   4        1.85        3.18      4.16 o 
   0  10   4       61.81       68.15      9.93 o 
   1  10   4        0.02       -5.43      5.52 o 
   2  10   4       56.63       58.26      8.07 o 
   3  10   4      584.30      615.21     14.03 o 
   4  10   4       19.86       15.06      2.80 o 
  -3  11   4        0.12        1.79      6.60 o 
  -2  11   4        0.25       -2.12      6.72 o 
  -1  11   4      155.27      149.12     12.99 o 
   0  11   4        5.77        6.48      5.11 o 
   1  11   4        0.17        0.07      4.19 o 
   2  11   4       39.59       38.14      7.95 o 
   3  11   4        5.89       11.60      4.79 o 
  -2  12   4       92.30       96.82      9.21 o 
  -1  12   4       16.04       16.53      6.38 o 
   0  12   4       11.21       10.55      5.77 o 
   1  12   4       17.18       21.60      6.89 o 
   2  12   4        5.12       -2.71      3.50 o 
  -7   0   5        1.13       -3.13      3.31 o 
  -5   0   5      158.04      161.00     14.03 o 
  -3   0   5      220.11      229.85      9.71 o 
  -1   0   5     2660.76     2574.01     24.75 o 
   1   0   5     1997.27     2018.00     26.79 o 
   3   0   5      116.26       92.76      9.05 o 
   5   0   5      261.31      269.17     16.48 o 
  -7   1   5       46.64       37.82      9.19 o 
  -6   1   5       25.13       27.40      5.46 o 
  -5   1   5       44.59       46.52      4.94 o 
  -4   1   5       20.89       20.60      3.87 o 
  -3   1   5      198.52      171.31      9.43 o 
  -2   1   5       32.92       31.58      2.46 o 
  -1   1   5      987.51      957.94     16.74 o 
   0   1   5      150.68      149.19      3.65 o 
   1   1   5       63.04       57.29      4.35 o 
   2   1   5        0.05        2.10      2.86 o 
   3   1   5       22.86       17.98      3.82 o 
   4   1   5      346.53      353.76      8.79 o 
   5   1   5      417.75      429.47     14.13 o 
   6   1   5        3.54        5.29      3.85 o 
  -7   2   5       13.63       15.11      3.86 o 
  -6   2   5        0.33        0.28      3.09 o 
  -5   2   5       10.92        5.05      4.39 o 
  -4   2   5       43.69       49.60      3.97 o 
  -3   2   5       41.67       36.46      4.33 o 
  -2   2   5       30.66       35.38      4.02 o 
  -1   2   5      494.48      521.65      7.23 o 
   0   2   5      853.91      844.78     59.73 o 
   1   2   5      555.26      585.45     15.22 o 
   2   2   5     3557.14     3771.91     30.26 o 
   3   2   5        0.04       -2.16      2.16 o 
   4   2   5     1560.78     1572.73     18.15 o 
   5   2   5      187.00      181.19      9.15 o 
   6   2   5        1.50        0.60      5.80 o 
  -6   3   5        6.25       11.57      2.48 o 
  -5   3   5      426.16      446.45     11.76 o 
  -4   3   5       99.54       96.50      5.12 o 
  -3   3   5       59.99       61.51      5.53 o 
  -2   3   5      245.14      237.21     11.52 o 
  -1   3   5      186.36      199.10      9.91 o 
   0   3   5       15.29       14.77      2.90 o 
   1   3   5       52.37       50.38      6.16 o 
   2   3   5       36.97       33.93      6.37 o 
   3   3   5       25.18       32.45      3.45 o 
   4   3   5      149.92      160.21      7.81 o 
   5   3   5       11.21        7.69      6.03 o 
   6   3   5        4.43        9.28      3.97 o 
  -6   4   5        2.22        4.13      3.80 o 
  -5   4   5       18.19       20.74      3.25 o 
  -4   4   5      479.75      492.96      9.29 o 
  -3   4   5       49.70       44.30      8.05 o 
  -2   4   5        1.61       -1.13      3.64 o 
  -1   4   5     3117.98     3239.93     39.84 o 
   0   4   5      138.09      128.69      7.32 o 
   1   4   5       12.88        5.00      4.44 o 
   2   4   5        3.76        2.51      3.89 o 
   3   4   5       22.37       18.30      3.00 o 
   4   4   5       71.77       68.55      5.26 o 
   5   4   5       40.87       38.35      8.28 o 
   6   4   5       19.49       12.17      5.22 o 
  -6   5   5      117.63      127.13      7.10 o 
  -5   5   5      126.39      119.36      6.34 o 
  -4   5   5      472.84      472.27      9.22 o 
  -3   5   5      393.54      427.02      9.23 o 
  -2   5   5     1871.21     1844.49     31.55 o 
  -1   5   5       47.10       40.56      6.67 o 
   0   5   5       63.81       70.83      4.43 o 
   1   5   5       38.76       34.73      5.44 o 
   2   5   5       49.37       49.95      5.68 o 
   3   5   5        1.44       -0.10      2.60 o 
   4   5   5      134.02      127.35      9.37 o 
   5   5   5        0.01        3.81      6.16 o 
  -6   6   5        7.35        6.06      4.76 o 
  -5   6   5        1.71        1.17      3.56 o 
  -4   6   5      435.82      423.49     14.20 o 
  -3   6   5      329.74      312.29      8.32 o 
  -2   6   5        0.18        0.93      1.98 o 
  -1   6   5        3.37        1.29      4.10 o 
   0   6   5        2.48        1.48      4.04 o 
   1   6   5      180.60      175.90     10.43 o 
   2   6   5       46.27       41.78      9.16 o 
   3   6   5      289.93      292.43      9.38 o 
   4   6   5       66.03       65.66     12.03 o 
   5   6   5       19.59       19.48      5.46 o 
  -5   7   5       17.87       22.00      7.89 o 
  -4   7   5       11.40       13.41      3.98 o 
  -3   7   5      943.89      971.93     14.84 o 
  -2   7   5      295.72      298.78      8.50 o 
  -1   7   5      138.58      146.01      5.79 o 
   0   7   5       83.06       84.06      5.16 o 
   1   7   5       42.48       42.35      5.86 o 
   2   7   5       27.10       27.53      5.18 o 
   3   7   5        0.26        5.03      6.21 o 
   4   7   5        5.23        6.53      2.89 o 
   5   7   5       78.97       71.08      4.69 o 
  -5   8   5        3.66        6.79      5.04 o 
  -4   8   5        2.01       -5.18      6.29 o 
  -3   8   5       59.86       58.68      5.85 o 
  -2   8   5        7.12        8.26      2.08 o 
  -1   8   5      146.21      152.32      6.05 o 
   0   8   5        2.35       -4.52      5.22 o 
   1   8   5       94.75       92.70      7.47 o 
   2   8   5      227.71      241.14     16.74 o 
   3   8   5      357.84      342.20     18.89 o 
   4   8   5       57.76       53.67      8.43 o 
  -5   9   5       16.59       16.09      3.18 o 
  -4   9   5       41.01       37.63     10.16 o 
  -3   9   5      131.53      120.81      6.73 o 
  -2   9   5      103.11      101.53      6.80 o 
  -1   9   5        7.81       13.14      4.72 o 
   0   9   5       78.05       83.63      7.55 o 
   1   9   5       24.55       22.78      7.57 o 
   2   9   5      157.66      171.08     13.82 o 
   3   9   5      113.89      112.96     11.37 o 
   4   9   5       12.85       15.45      5.78 o 
  -4  10   5        6.42        5.79      4.89 o 
  -3  10   5       22.01       14.59      6.80 o 
  -2  10   5       36.60       36.44      6.48 o 
  -1  10   5       11.66       11.66      4.57 o 
   0  10   5        0.14        0.96      6.15 o 
   1  10   5       26.91       33.79      8.59 o 
   2  10   5        6.13        9.62      6.02 o 
   3  10   5        2.85        5.76      5.97 o 
  -3  11   5        3.62        2.77      4.99 o 
  -2  11   5       38.66       31.41      7.12 o 
  -1  11   5        2.12        5.99      6.02 o 
   0  11   5       33.05       17.73      8.40 o 
   1  11   5       12.06       16.83      7.21 o 
   2  11   5      112.29      118.97     11.18 o 
   3  11   5       92.48       83.49      7.19 o 
  -2  12   5        6.30        8.30      4.85 o 
  -1  12   5        0.64        1.14      5.37 o 
   0  12   5        2.30        4.37      5.28 o 
   1  12   5       24.84       23.87      6.20 o 
  -6   0   6       26.27       24.47      7.64 o 
  -4   0   6      763.46      846.89     26.05 o 
  -2   0   6      515.20      541.15     16.45 o 
   0   0   6       59.73       62.57      5.13 o 
   2   0   6       58.47       47.32      6.71 o 
   4   0   6     1173.86     1187.85     22.62 o 
   6   0   6       13.89       10.18      5.39 o 
  -7   1   6       11.83        9.75      2.80 o 
  -6   1   6       15.51       14.27      5.26 o 
  -5   1   6      103.49       99.35      8.07 o 
  -4   1   6      324.77      324.28      9.73 o 
  -3   1   6       71.50       66.44      5.09 o 
  -2   1   6     1706.12     1822.61     14.98 o 
  -1   1   6     1595.82     1599.32     33.92 o 
   0   1   6      223.98      217.52      5.49 o 
   1   1   6        0.14        1.33      4.84 o 
   2   1   6        2.65        5.62      3.14 o 
   3   1   6       74.62       76.17      3.83 o 
   4   1   6      388.05      403.42      9.47 o 
   5   1   6       75.32       73.14      6.74 o 
   6   1   6       10.59        8.78      3.27 o 
  -6   2   6        3.01        3.01      3.82 o 
  -5   2   6        1.18       -1.55      4.23 o 
  -4   2   6       71.40       74.41      4.22 o 
  -3   2   6      291.85      312.24     10.03 o 
  -2   2   6      191.48      187.19      6.35 o 
  -1   2   6      239.56      243.92      5.44 o 
   0   2   6       27.20       27.26      3.59 o 
   1   2   6      655.59      661.28     17.83 o 
   2   2   6       30.46       23.18      5.78 o 
   3   2   6        2.61        4.92      2.67 o 
   4   2   6      268.62      280.44      8.21 o 
   5   2   6      137.03      132.38     16.30 o 
   6   2   6        8.28       16.36      5.91 o 
  -6   3   6        3.53        6.07      4.33 o 
  -5   3   6      300.25      285.81      8.22 o 
  -4   3   6      343.85      361.14      7.72 o 
  -3   3   6       62.49       66.03      6.25 o 
  -2   3   6       28.28       17.58      5.68 o 
  -1   3   6      912.91      916.40     21.28 o 
   0   3   6       61.26       62.91      4.54 o 
   1   3   6        2.80        0.18      3.93 o 
   2   3   6      124.69      133.02     10.26 o 
   3   3   6      438.99      442.50     14.27 o 
   4   3   6      411.86      422.05     11.86 o 
   5   3   6      101.79       81.28     10.47 o 
   6   3   6        5.59        6.50      4.41 o 
  -6   4   6        2.25        0.78      3.46 o 
  -5   4   6       15.52       13.37      3.56 o 
  -4   4   6      687.84      682.32     10.80 o 
  -3   4   6       84.67       83.05      4.75 o 
  -2   4   6       68.06       70.30      8.56 o 
  -1   4   6       10.60       11.21      4.59 o 
   0   4   6        9.70       12.53      2.84 o 
   1   4   6       18.65       14.54      5.11 o 
   2   4   6        5.79       10.00      3.11 o 
   3   4   6      428.36      442.41     10.47 o 
   4   4   6       41.10       34.66      5.98 o 
   5   4   6      137.39      128.28     11.60 o 
  -6   5   6       33.51       38.91      6.97 o 
  -5   5   6       48.79       51.46      4.65 o 
  -4   5   6      581.91      600.68     10.23 o 
  -3   5   6       18.57       13.18      3.32 o 
  -2   5   6       41.06       35.99      5.84 o 
  -1   5   6      192.26      182.17     11.61 o 
   0   5   6        1.36        1.44      2.67 o 
   1   5   6        6.48        3.49      4.57 o 
   2   5   6      103.06      101.86      5.75 o 
   3   5   6       87.93       85.09      5.12 o 
   4   5   6        1.74       -0.70      4.02 o 
   5   5   6       10.43        9.18      5.31 o 
  -6   6   6       57.03       53.31      5.37 o 
  -5   6   6        5.64        5.71      3.30 o 
  -4   6   6        0.17        2.75      4.26 o 
  -3   6   6     1114.92     1119.96     15.93 o 
  -2   6   6      317.77      322.45      8.36 o 
  -1   6   6      103.55      111.90      5.94 o 
   0   6   6        1.57        4.77      4.04 o 
   1   6   6        3.08        4.07      2.73 o 
   2   6   6      112.45       95.81     14.28 o 
   3   6   6      173.34      185.02      7.90 o 
   4   6   6        0.42        2.90      3.95 o 
   5   6   6      209.04      203.39      8.69 o 
  -5   7   6        1.40       -1.55      4.99 o 
  -4   7   6        0.82        2.29      4.25 o 
  -3   7   6       20.19       18.59      3.66 o 
  -2   7   6       59.38       56.95      3.49 o 
  -1   7   6        0.13        2.55      3.02 o 
   0   7   6       57.41       49.67      5.52 o 
   1   7   6      232.61      248.26     10.76 o 
   2   7   6        0.31        4.34      4.35 o 
   3   7   6       18.50       22.90      5.31 o 
   4   7   6       42.88       44.71      5.27 o 
   5   7   6        9.38       10.52      3.07 o 
  -5   8   6       31.65       38.20      4.69 o 
  -4   8   6        9.50        5.92      4.06 o 
  -3   8   6      106.69       91.64      6.14 o 
  -2   8   6       43.07       41.83      3.32 o 
  -1   8   6        1.22       -3.06      3.06 o 
   0   8   6       30.19       38.60      5.73 o 
   1   8   6      111.55      109.91      8.35 o 
   2   8   6      605.27      605.61     25.80 o 
   3   8   6      263.47      267.28     17.37 o 
   4   8   6        5.22        9.10      5.74 o 
  -4   9   6        3.25        0.67      4.08 o 
  -3   9   6       18.83       17.14      3.35 o 
  -2   9   6      105.29       95.55     11.98 o 
  -1   9   6        1.23       -2.27      4.09 o 
   0   9   6        7.40        9.73      3.78 o 
   1   9   6      111.07      119.14     12.84 o 
   2   9   6        0.04       -0.12      6.14 o 
   3   9   6       38.27       24.78      8.09 o 
   4   9   6        1.35       -0.29      4.10 o 
  -4  10   6      134.79      144.88      9.46 o 
  -3  10   6       45.01       46.21      5.34 o 
  -2  10   6        8.93        6.52      3.89 o 
  -1  10   6        1.90        3.55      3.72 o 
   0  10   6      135.04      131.37     12.83 o 
   1  10   6       19.39       15.67      6.99 o 
   2  10   6       97.80      104.38     12.37 o 
   3  10   6      411.77      432.54     16.94 o 
  -3  11   6       25.98       32.31      6.26 o 
  -2  11   6       15.19       11.77      2.65 o 
  -1  11   6      104.28       96.76     10.35 o 
   0  11   6       27.01       21.93      6.84 o 
   1  11   6       10.50        7.52      6.08 o 
   2  11   6       48.05       52.10      7.86 o 
  -2  12   6        8.46       10.87      3.95 o 
  -1  12   6        0.27        2.32      5.00 o 
   0  12   6       65.21       67.98      7.67 o 
   1  12   6       17.52       14.14      4.84 o 
  -5   0   7        1.06        0.33      6.12 o 
  -3   0   7        1.10        5.31      5.06 o 
  -1   0   7     1388.04     1370.35     21.42 o 
   1   0   7     7004.66     7695.56     63.81 o 
   3   0   7      312.57      311.00     11.93 o 
   5   0   7        2.88       -1.60      6.24 o 
  -6   1   7       12.51       10.08      3.99 o 
  -5   1   7      229.67      225.87     22.54 o 
  -4   1   7       46.54       53.12      4.07 o 
  -3   1   7       23.34       27.85      2.90 o 
  -2   1   7      451.42      471.03     10.27 o 
  -1   1   7       57.28       68.09      4.07 o 
   0   1   7       59.93       53.50      5.86 o 
   1   1   7       38.62       37.00      6.67 o 
   2   1   7        0.20       -0.16      3.22 o 
   3   1   7        0.22       -1.90      1.90 o 
   4   1   7       77.83       78.81      7.44 o 
   5   1   7        7.00       13.14      4.74 o 
   6   1   7        5.90       11.56      4.51 o 
  -6   2   7        0.81       -0.23      3.40 o 
  -5   2   7      170.79      165.89     10.53 o 
  -4   2   7       19.90       15.20      3.07 o 
  -3   2   7      231.65      233.53      7.04 o 
  -2   2   7      875.94      955.62     23.00 o 
  -1   2   7        3.83        3.44      4.13 o 
   0   2   7      351.21      383.45     13.84 o 
   1   2   7      188.29      223.48     11.73 o 
   2   2   7      126.47      123.73     10.83 o 
   3   2   7       29.43       14.20      4.13 o 
   4   2   7        5.12       12.05      2.86 o 
   5   2   7        8.82        8.14      4.54 o 
  -6   3   7        0.02        1.69      3.55 o 
  -5   3   7      134.64      133.06      8.61 o 
  -4   3   7       88.87       95.23      5.03 o 
  -3   3   7       38.34       38.20      3.56 o 
  -2   3   7       66.51       67.29      8.87 o 
  -1   3   7       67.85       71.52      7.76 o 
   0   3   7        5.24        1.51      3.09 o 
   1   3   7        7.18        4.36      4.70 o 
   2   3   7       83.95       81.73      5.13 o 
   3   3   7      548.29      555.01     13.12 o 
   4   3   7       23.35       22.73      5.60 o 
   5   3   7       37.22       28.35      7.38 o 
  -6   4   7        2.34       -4.15      4.15 o 
  -5   4   7      186.72      192.31      8.08 o 
  -4   4   7      135.14      131.42      5.92 o 
  -3   4   7      127.87      130.59      4.96 o 
  -2   4   7       64.04       60.58      8.15 o 
  -1   4   7      251.47      253.05     13.49 o 
   0   4   7      136.98      136.92      6.70 o 
   1   4   7      579.44      567.74     18.83 o 
   2   4   7      186.43      189.83      9.30 o 
   3   4   7      909.88      937.46     14.84 o 
   4   4   7      113.27      111.40      8.46 o 
   5   4   7        1.75        3.13      5.66 o 
  -6   5   7      117.64      106.55      7.66 o 
  -5   5   7       34.51       30.07      3.68 o 
  -4   5   7       33.55       34.89      4.24 o 
  -3   5   7       18.27       19.93      2.63 o 
  -2   5   7      113.38      130.46      8.17 o 
  -1   5   7       62.07       46.67      7.77 o 
   0   5   7       20.59       24.08      6.50 o 
   1   5   7      198.38      206.10      7.25 o 
   2   5   7        7.68        6.48      2.29 o 
   3   5   7       40.07       40.14      3.51 o 
   4   5   7      112.84      102.61      7.98 o 
   5   5   7       39.22       37.50      6.43 o 
  -5   6   7        0.21       -4.06      4.38 o 
  -4   6   7       79.86       73.94      6.57 o 
  -3   6   7       51.42       44.36      3.83 o 
  -2   6   7      403.03      410.34      8.24 o 
  -1   6   7       54.20       56.06      4.34 o 
   0   6   7       21.18        6.88      6.84 o 
   1   6   7      123.78      129.91      5.43 o 
   2   6   7       75.12       73.00      7.55 o 
   3   6   7       97.98       97.86      7.87 o 
   4   6   7       29.78       29.42      5.05 o 
   5   6   7       32.30       20.34      5.61 o 
  -5   7   7        5.31        3.10      3.06 o 
  -4   7   7        1.82        4.65      3.39 o 
  -3   7   7      678.07      677.56     18.33 o 
  -2   7   7       17.28       11.83      2.52 o 
  -1   7   7        0.32       -3.20      3.20 o 
   0   7   7       59.78       55.27      4.66 o 
   1   7   7      342.87      330.55     12.80 o 
   2   7   7      454.10      461.76     23.35 o 
   3   7   7      105.28      107.86      7.42 o 
   4   7   7       48.16       43.31      5.24 o 
  -5   8   7        0.01        1.03      3.58 o 
  -4   8   7        1.26        0.69      2.59 o 
  -3   8   7       25.07       29.13      4.20 o 
  -2   8   7      121.80      103.64      8.59 o 
  -1   8   7        1.50        4.46      2.96 o 
   0   8   7       79.89       79.21      7.09 o 
   1   8   7       17.97       15.22      3.91 o 
   2   8   7      200.43      201.61     16.12 o 
   3   8   7       43.00       51.49      9.47 o 
   4   8   7        4.60        2.95      5.67 o 
  -4   9   7      243.14      234.58      9.04 o 
  -3   9   7      241.26      236.73     10.38 o 
  -2   9   7        4.66        3.84      3.77 o 
  -1   9   7      248.29      242.61     11.66 o 
   0   9   7       76.25       90.51      7.89 o 
   1   9   7        7.16        4.90      7.03 o 
   2   9   7      246.87      254.87     17.72 o 
   3   9   7       10.12       14.63      6.67 o 
  -4  10   7       41.26       49.10      5.91 o 
  -3  10   7       55.05       48.82      4.99 o 
  -2  10   7        7.31        6.64      3.29 o 
  -1  10   7       37.72       31.67      9.28 o 
   0  10   7      183.43      187.95     13.93 o 
   1  10   7      174.43      195.42     14.86 o 
   2  10   7       82.87       82.02      9.47 o 
   3  10   7       12.53        7.92      4.89 o 
  -3  11   7       73.26       82.05      6.77 o 
  -2  11   7       13.57       12.20      3.24 o 
  -1  11   7      207.25      182.39     13.09 o 
   0  11   7       16.25       13.42      5.14 o 
   1  11   7       21.00       14.92      6.18 o 
   2  11   7       17.49       21.98      5.72 o 
  -1  12   7        1.12       -4.92      4.92 o 
   0  12   7        0.67        0.33      3.86 o 
  -4   0   8       74.26       71.59      7.58 o 
  -2   0   8      235.96      220.86     10.90 o 
   0   0   8      246.25      259.87     10.14 o 
   2   0   8      306.45      319.05     11.18 o 
   4   0   8       78.25       78.37     10.12 o 
  -6   1   8      335.68      366.64     17.97 o 
  -5   1   8      447.09      474.25     22.69 o 
  -4   1   8        1.56        1.80      3.65 o 
  -3   1   8      149.67      153.63      7.59 o 
  -2   1   8      992.34     1095.73     37.28 o 
  -1   1   8       33.34       35.07      6.10 o 
   0   1   8      141.09      142.12      9.37 o 
   1   1   8       10.98        8.75      4.73 o 
   2   1   8      257.57      269.11      8.74 o 
   3   1   8       14.25       16.12      3.31 o 
   4   1   8      427.51      393.32     22.10 o 
   5   1   8       53.12       56.71      5.97 o 
  -6   2   8      136.05      129.25     11.14 o 
  -5   2   8      537.59      541.75     16.70 o 
  -4   2   8       50.12       58.36      6.72 o 
  -3   2   8        3.04        1.39      3.58 o 
  -2   2   8        5.18       12.54      5.84 o 
  -1   2   8       19.52       40.95      6.20 o 
   0   2   8       95.94       92.52      8.54 o 
   1   2   8        4.36        3.88      4.64 o 
   2   2   8      179.05      183.41      6.16 o 
   3   2   8      190.07      195.98      6.90 o 
   4   2   8      183.66      168.35     10.29 o 
   5   2   8       14.63       16.70      6.26 o 
  -6   3   8        0.20       -1.20      5.02 o 
  -5   3   8      527.29      541.57     16.13 o 
  -4   3   8       82.54       87.13      6.00 o 
  -3   3   8       93.79       95.36      5.59 o 
  -2   3   8       56.09       52.90      7.65 o 
  -1   3   8      186.66      200.68     12.11 o 
   0   3   8      551.61      566.21     19.23 o 
   1   3   8      113.28      100.45      9.66 o 
   2   3   8       66.88       65.49      4.98 o 
   3   3   8      329.54      355.44     11.11 o 
   4   3   8       74.59       71.34     10.74 o 
   5   3   8       10.30        7.63      6.36 o 
  -6   4   8       32.02       25.32      5.54 o 
  -5   4   8       22.92       17.52      6.88 o 
  -4   4   8      128.54      124.78      8.13 o 
  -3   4   8      114.22      120.82      6.40 o 
  -2   4   8      138.57      140.60      7.70 o 
  -1   4   8        1.19        4.14      5.78 o 
   0   4   8       76.42       73.00      9.11 o 
   1   4   8      403.13      398.27     10.03 o 
   2   4   8      165.10      164.64      7.51 o 
   3   4   8      176.52      192.33      7.58 o 
   4   4   8      546.84      543.82     16.23 o 
   5   4   8        2.40        3.46      5.24 o 
  -6   5   8        5.38       -1.95      3.39 o 
  -5   5   8       27.98       25.90      6.50 o 
  -4   5   8       34.42       36.21      6.96 o 
  -3   5   8        4.56        1.75      2.66 o 
  -2   5   8       56.88       56.97      5.03 o 
  -1   5   8      395.25      425.93     13.58 o 
   0   5   8       36.78       42.32      4.35 o 
   1   5   8       61.47       60.35      4.23 o 
   2   5   8      445.35      477.09     12.14 o 
   3   5   8      479.33      504.78     13.18 o 
   4   5   8       45.53       38.90      7.87 o 
   5   5   8       75.91       83.59      7.44 o 
  -5   6   8       35.42       33.79      5.08 o 
  -4   6   8      151.05      145.56      8.54 o 
  -3   6   8       26.41       28.34      3.73 o 
  -2   6   8        6.58        6.80      3.23 o 
  -1   6   8        0.57       -5.51      5.51 o 
   0   6   8       76.08       82.79      4.27 o 
   1   6   8      656.16      667.30     14.11 o 
   2   6   8      915.79      939.17     16.87 o 
   3   6   8        1.69        8.67      3.60 o 
   4   6   8        3.38        5.60      3.46 o 
  -5   7   8        0.49       -1.82      2.82 o 
  -4   7   8        5.83        3.17      4.06 o 
  -3   7   8       70.66       65.57      6.99 o 
  -2   7   8       25.02       32.30      4.71 o 
  -1   7   8       18.67       18.74      4.71 o 
   0   7   8        8.83        5.05      2.38 o 
   1   7   8       16.15       16.19      3.84 o 
   2   7   8       50.15       52.78     10.52 o 
   3   7   8       31.24       21.59      6.55 o 
   4   7   8       17.09       19.91      3.41 o 
  -5   8   8        0.39        8.95      2.32 o 
  -4   8   8      368.30      370.86     17.10 o 
  -3   8   8       21.18       14.41      3.22 o 
  -2   8   8       21.71       11.71      9.51 o 
  -1   8   8       15.66       10.98      4.38 o 
   0   8   8        7.02        5.23      4.70 o 
   1   8   8       79.55       71.37     11.32 o 
   2   8   8      571.43      563.17     24.62 o 
   3   8   8        2.19       -6.55      6.55 o 
   4   8   8       23.88       16.65      5.53 o 
  -4   9   8       17.36       26.90      4.93 o 
  -3   9   8       65.85       59.00      5.95 o 
  -2   9   8        4.51        0.33      4.29 o 
  -1   9   8      101.72       95.57      9.54 o 
   0   9   8       30.27       28.46      5.51 o 
   1   9   8        1.01        1.75      4.95 o 
   2   9   8        0.32       -2.45      7.54 o 
   3   9   8       15.32       19.10      5.92 o 
  -3  10   8       76.01       83.21      5.59 o 
  -2  10   8       44.74       38.53      5.14 o 
  -1  10   8        9.47        3.64      4.40 o 
   0  10   8        8.67       11.67      5.20 o 
   1  10   8       18.17        9.87      5.98 o 
   2  10   8       17.47       20.43      6.40 o 
  -2  11   8        9.76        4.54      4.48 o 
  -1  11   8        0.76       -5.17      5.17 o 
   0  11   8       10.96        5.97      5.58 o 
   1  11   8        0.01       -3.49      5.12 o 
  -3   0   9      739.73      846.41     23.59 o 
  -1   0   9       29.02       20.61      5.55 o 
   3   0   9       77.83       77.17     10.23 o 
   5   0   9       15.17       15.85      5.46 o 
  -6   1   9        6.39        6.14      6.42 o 
  -4   1   9      141.51      163.28     12.24 o 
  -3   1   9        0.39        1.68      5.45 o 
  -2   1   9       64.57       75.41      8.34 o 
  -1   1   9        2.65        4.05      4.76 o 
   0   1   9        0.47        0.52      4.74 o 
   1   1   9      299.54      297.35     15.08 o 
   2   1   9        2.05        7.59      2.87 o 
   3   1   9       92.80       79.27      7.49 o 
   4   1   9      125.63      140.05      8.71 o 
   5   1   9       49.36       67.48      6.07 o 
  -6   2   9        5.78        1.57      4.81 o 
  -5   2   9       50.86       43.23      8.83 o 
  -4   2   9       89.44       88.24      7.87 o 
  -3   2   9      255.93      279.39     11.26 o 
  -2   2   9      172.86      158.28      8.21 o 
  -1   2   9        2.31       -0.06      4.64 o 
   0   2   9     1130.94     1209.93     26.61 o 
   1   2   9      170.12      184.14     12.20 o 
   2   2   9      129.72      128.63      5.53 o 
   3   2   9       42.22       46.44      3.88 o 
   4   2   9       16.69       12.58      4.48 o 
   5   2   9        0.60       -5.63      5.63 o 
  -6   3   9        0.87       -0.02      5.46 o 
  -5   3   9        2.91        0.82      4.29 o 
  -4   3   9       84.50       87.88     11.18 o 
  -3   3   9      106.15      117.20      9.03 o 
  -2   3   9        4.18        7.65      3.45 o 
  -1   3   9      108.85      112.64     10.01 o 
   0   3   9      239.10      211.58     14.92 o 
   1   3   9      107.01      118.52      5.66 o 
   2   3   9       40.55       41.22      6.95 o 
   3   3   9      217.34      207.96     11.17 o 
   4   3   9       56.72       47.80      8.42 o 
   5   3   9        2.12       -3.69      5.91 o 
  -6   4   9       21.29       23.50      5.21 o 
  -5   4   9       46.74       26.37      7.49 o 
  -4   4   9      187.69      186.90     14.82 o 
  -3   4   9       69.77       74.43      5.07 o 
  -2   4   9       26.20       30.14      5.90 o 
  -1   4   9       13.06       23.41      4.58 o 
   0   4   9        2.09        6.18      2.91 o 
   1   4   9      211.84      228.53      8.39 o 
   2   4   9       36.41       37.08      4.66 o 
   3   4   9       33.18       27.78      4.28 o 
   4   4   9        0.63        2.44      5.39 o 
   5   4   9       13.55        9.28      4.64 o 
  -5   5   9        5.71        5.01      5.33 o 
  -4   5   9       92.21       93.84     10.80 o 
  -3   5   9       54.41       48.31      4.05 o 
  -2   5   9        3.05        6.01      3.77 o 
  -1   5   9       21.78       17.05      8.37 o 
   0   5   9      439.87      448.52     15.49 o 
   1   5   9      699.93      723.38     14.65 o 
   2   5   9      177.25      168.29      7.72 o 
   3   5   9      189.27      195.68      9.10 o 
   4   5   9       12.24       13.16      4.55 o 
  -5   6   9       22.22       21.30      6.36 o 
  -4   6   9       91.03       83.98      6.54 o 
  -3   6   9      126.41      115.54     12.37 o 
  -2   6   9       31.31       35.30      5.37 o 
  -1   6   9      236.26      238.30     11.33 o 
   0   6   9      153.49      150.90      9.18 o 
   1   6   9      110.02       96.81      6.00 o 
   2   6   9      680.76      719.92     18.97 o 
   3   6   9       15.12       13.21      4.17 o 
   4   6   9        0.11       -2.01      3.16 o 
  -5   7   9        3.14        3.77      4.30 o 
  -4   7   9        6.07        9.53      6.37 o 
  -3   7   9        7.29       10.45      6.18 o 
  -2   7   9      238.06      223.15     16.37 o 
  -1   7   9       28.20       37.20      5.47 o 
   0   7   9        0.06        0.59      2.95 o 
   1   7   9      273.24      294.37      9.87 o 
   2   7   9        7.00        6.34      2.78 o 
   3   7   9        5.59        0.45      3.98 o 
   4   7   9       26.80       20.75      4.42 o 
  -4   8   9       93.82      104.17      9.55 o 
  -3   8   9       65.27       49.56      8.27 o 
  -2   8   9       81.56       66.89      7.08 o 
  -1   8   9       80.56       86.32      6.89 o 
   0   8   9       32.43       34.87      5.58 o 
   1   8   9        1.27        7.83      5.94 o 
   2   8   9       93.33       89.10     10.98 o 
   3   8   9        0.00        1.48      5.45 o 
  -4   9   9      447.97      492.41     15.41 o 
  -3   9   9        2.24        0.19      4.47 o 
  -2   9   9       59.89       62.44      6.39 o 
  -1   9   9      139.89      136.69      8.47 o 
   0   9   9       42.90       41.65      6.79 o 
   1   9   9       11.77       25.18      7.49 o 
   2   9   9      113.99      123.28     11.05 o 
   3   9   9       77.51       81.14      7.88 o 
  -3  10   9       42.87       41.49      5.88 o 
  -2  10   9       14.11       16.95      6.42 o 
  -1  10   9       22.23       25.96      4.58 o 
   0  10   9        1.60       -2.24      6.47 o 
   1  10   9       96.58       95.17      9.81 o 
   2  10   9       50.90       50.19      6.95 o 
  -1  11   9       62.91       62.53      7.36 o 
   0  11   9        1.77        2.58      3.97 o 
  -6   0  10      414.05      433.09     17.42 o 
  -2   0  10       11.63       29.96      4.79 o 
   0   0  10        0.42        8.88      6.33 o 
   2   0  10        8.69       25.51      6.55 o 
   4   0  10       86.85       88.44     10.71 o 
  -6   1  10      542.38      550.02     13.68 o 
  -5   1  10        0.30       -6.34      6.34 o 
  -4   1  10       32.11       36.07      7.92 o 
  -3   1  10       96.60       84.83      7.29 o 
  -2   1  10        4.03        4.50      7.91 o 
  -1   1  10       17.17        9.87      5.46 o 
   0   1  10      389.50      443.63     19.06 o 
   1   1  10      314.65      339.20     11.84 o 
   2   1  10       19.08       22.52      3.77 o 
   3   1  10      264.98      227.60     11.29 o 
   4   1  10        8.34        3.81      4.25 o 
   5   1  10       24.56       33.32      5.76 o 
  -6   2  10       79.38       76.21      8.69 o 
  -5   2  10       16.79        3.78      4.57 o 
  -4   2  10        2.48        2.56      6.60 o 
  -3   2  10       54.30       45.43     10.24 o 
  -2   2  10       86.30       96.78      7.76 o 
  -1   2  10      142.18      161.86     10.74 o 
   0   2  10      265.78      268.02     15.65 o 
   1   2  10      360.12      406.20     19.63 o 
   2   2  10       23.77       23.09      3.20 o 
   3   2  10      211.84      196.33     24.66 o 
   4   2  10        2.26       -9.15      9.15 o 
   5   2  10        0.69        2.33      4.45 o 
  -6   3  10        5.88        4.70      4.92 o 
  -5   3  10        0.48        2.55      6.32 o 
  -4   3  10        3.92        4.10      6.26 o 
  -3   3  10      175.76      175.90     10.05 o 
  -2   3  10      167.17      189.39     13.85 o 
  -1   3  10       41.16       42.46      5.23 o 
   0   3  10       92.82       90.65      7.62 o 
   1   3  10      207.35      218.17      9.85 o 
   2   3  10        1.92        8.71      5.23 o 
   3   3  10      253.91      220.05     11.04 o 
   4   3  10      107.73       94.83     11.38 o 
  -5   4  10       64.08       73.19      9.93 o 
  -4   4  10       14.05        0.62      2.65 o 
  -3   4  10       22.75        2.80     10.46 o 
  -2   4  10       23.92       17.88     11.35 o 
  -1   4  10        9.95       12.79      4.05 o 
   0   4  10      674.84      719.38     14.34 o 
   1   4  10      523.02      521.67     15.68 o 
   2   4  10      182.04      186.80     10.03 o 
   3   4  10        0.13       -3.57      3.57 o 
   4   4  10       28.05       36.36      7.15 o 
  -5   5  10        3.90        6.11      4.02 o 
  -4   5  10        2.61        2.20      5.77 o 
  -3   5  10        5.72       -1.07      7.03 o 
  -2   5  10      107.23       98.81      9.73 o 
  -1   5  10      238.38      245.25     11.31 o 
   0   5  10        0.15        1.05      3.70 o 
   1   5  10      117.75      124.31     10.36 o 
   2   5  10       52.47       49.77      6.94 o 
   3   5  10       26.60       21.16      4.15 o 
   4   5  10       31.73       32.65      6.51 o 
  -5   6  10       17.02       14.85      5.86 o 
  -4   6  10       43.40       39.55      7.78 o 
  -3   6  10       22.78       14.95      5.61 o 
  -2   6  10      121.91       86.43     11.78 o 
  -1   6  10       50.02       56.04     12.27 o 
   0   6  10       30.56       31.47      4.35 o 
   1   6  10      556.21      589.80     13.91 o 
   2   6  10       61.74       62.10      6.45 o 
   3   6  10      154.83      164.26      8.85 o 
   4   6  10       40.39       33.65      5.21 o 
  -5   7  10        0.36        2.10      3.06 o 
  -4   7  10        0.00        2.69      5.65 o 
  -3   7  10        0.79        0.61      5.69 o 
  -2   7  10      282.67      288.51     18.02 o 
  -1   7  10       30.55       31.64      7.77 o 
   0   7  10        5.59        8.53      1.92 o 
   1   7  10       73.07       88.21     10.28 o 
   2   7  10      283.70      301.57      9.19 o 
   3   7  10        0.07        3.77      3.23 o 
  -4   8  10        0.09        0.44      5.28 o 
  -3   8  10        8.56        8.41      7.04 o 
  -2   8  10       47.71       42.08      5.77 o 
  -1   8  10        1.18        0.67      1.88 o 
   0   8  10        9.53        1.77      7.33 o 
   1   8  10       75.39       70.93      9.72 o 
   2   8  10        5.85        5.38      6.31 o 
   3   8  10        1.15        1.60      3.54 o 
  -3   9  10       47.22       49.59      7.42 o 
  -2   9  10        0.05        1.43      5.71 o 
  -1   9  10       26.18       29.56      5.00 o 
   0   9  10        7.17        7.95      4.36 o 
   1   9  10       16.41       15.70      6.30 o 
   2   9  10       88.49       99.84      9.85 o 
  -2  10  10        2.32        6.61      4.86 o 
  -1  10  10        0.99       -2.89      3.38 o 
   0  10  10       12.78        8.23      4.93 o 
   1  10  10        7.55        8.83      5.05 o 
  -5   0  11      105.58      102.19     10.88 o 
  -3   0  11        1.98       -2.84      3.58 o 
   1   0  11      104.17      111.94     11.27 o 
   3   0  11      135.48      141.85     12.38 o 
  -6   1  11        5.29        6.56      3.03 o 
  -5   1  11      169.84      168.00     13.36 o 
  -4   1  11        0.50        3.50      5.77 o 
  -3   1  11        0.01       -4.06      5.33 o 
  -2   1  11        2.13       -2.20      3.16 o 
  -1   1  11      625.76      614.68     21.14 o 
   0   1  11      736.49      764.13     17.81 o 
   1   1  11       51.74       59.77      6.26 o 
   2   1  11        2.11       -5.18      9.14 o 
   3   1  11      200.25      162.42     19.77 o 
   4   1  11        0.10       -3.21      3.27 o 
  -6   2  11        0.34        0.34      2.91 o 
  -5   2  11        1.25        1.45      6.38 o 
  -4   2  11      231.33      247.37     16.70 o 
  -3   2  11        7.27        5.71      4.96 o 
  -2   2  11      129.60      126.58      9.51 o 
  -1   2  11       72.30       70.53      9.89 o 
   0   2  11       66.38       66.05     10.13 o 
   1   2  11       29.88       34.33      7.73 o 
   2   2  11        1.37        5.86      4.02 o 
   3   2  11        1.90       -4.28      4.28 o 
   4   2  11      100.47       79.63      9.55 o 
  -5   3  11      160.97      156.67     13.30 o 
  -4   3  11        8.90        7.52      6.75 o 
  -3   3  11        7.86       14.65      6.04 o 
  -2   3  11       11.06       22.22     12.52 o 
  -1   3  11      189.68      198.29      9.30 o 
   0   3  11     1096.80     1029.52     33.10 o 
   1   3  11       29.59       30.85      8.74 o 
   2   3  11        0.68       -4.29      4.29 o 
   3   3  11        2.23        4.17      3.67 o 
   4   3  11       16.88       14.49      6.00 o 
  -5   4  11       13.98       14.03      6.26 o 
  -4   4  11      139.35      126.09     12.59 o 
  -3   4  11       14.17       18.16      6.30 o 
  -2   4  11       59.50       46.82      6.83 o 
  -1   4  11      445.20      440.81     14.20 o 
   0   4  11       32.17       22.98      7.72 o 
   1   4  11      262.19      266.74     11.78 o 
   2   4  11      190.77      179.65     13.90 o 
   3   4  11       23.82       22.04      4.35 o 
   4   4  11        7.93       11.31      4.94 o 
  -5   5  11       16.95       15.86      5.06 o 
  -4   5  11        0.27       -6.69      6.69 o 
  -3   5  11       78.57       69.51     10.30 o 
  -2   5  11        7.93       16.17      8.07 o 
  -1   5  11        0.57        5.90      4.22 o 
   0   5  11       36.26       47.89      8.88 o 
   1   5  11       77.84       82.68      7.07 o 
   2   5  11      122.03      124.18      8.54 o 
   3   5  11       16.06       11.24      4.38 o 
   4   5  11       24.19       19.78      4.38 o 
  -5   6  11       81.92       97.22      8.11 o 
  -4   6  11        2.27        4.05      5.74 o 
  -3   6  11       15.97       22.13      7.70 o 
  -2   6  11        3.74        4.75      6.88 o 
  -1   6  11        2.59        4.77      4.70 o 
   0   6  11        5.22        5.33      2.86 o 
   1   6  11       63.22       60.85      6.92 o 
   2   6  11      106.72       87.55     11.74 o 
   3   6  11       23.77       30.67      4.09 o 
  -4   7  11       29.89       38.51      6.91 o 
  -3   7  11       29.50       33.12      7.89 o 
  -2   7  11       29.12       21.44      5.14 o 
  -1   7  11       22.34       31.22      4.09 o 
   0   7  11        5.47        8.14      3.26 o 
   1   7  11      228.79      229.61     20.64 o 
   2   7  11      199.51      203.97     10.59 o 
   3   7  11       53.47       47.02      4.47 o 
  -4   8  11        2.66        2.14      6.19 o 
  -3   8  11       35.95       36.72      4.84 o 
  -2   8  11      129.94      138.16      8.33 o 
  -1   8  11       39.17       29.52      3.80 o 
   0   8  11        4.76        4.07      4.10 o 
   1   8  11      430.98      477.32     19.76 o 
   2   8  11        8.02        7.46      5.06 o 
  -3   9  11       21.45       17.92      5.48 o 
  -2   9  11       18.96       18.69      6.63 o 
  -1   9  11       11.94       13.66      3.43 o 
   0   9  11        4.82        4.63      4.97 o 
   1   9  11      196.66      185.83     12.06 o 
  -1  10  11       75.23       68.26      6.37 o 
   0  10  11       46.71       40.36      5.33 o 
  -4   0  12       21.12       24.18      7.04 o 
   0   0  12      144.36      142.59     12.48 o 
   2   0  12      427.07      381.67     20.28 o 
   4   0  12       59.51       77.01      7.11 o 
  -5   1  12       34.14       33.11      5.65 o 
  -4   1  12       28.24       20.26      5.12 o 
  -3   1  12        0.41        9.19      3.99 o 
  -1   1  12       42.55       39.44     10.45 o 
   0   1  12      183.37      189.11     10.15 o 
   1   1  12       35.36       37.64      4.84 o 
   2   1  12       82.10       49.33      6.19 o 
   3   1  12        8.70       10.36      4.09 o 
   4   1  12       36.65       39.26      6.64 o 
  -5   2  12       17.60       24.65      4.71 o 
  -4   2  12       53.38       43.47      5.59 o 
  -3   2  12        2.56        4.91      5.79 o 
  -2   2  12       14.61       25.07      7.48 o 
  -1   2  12      154.18      164.85     13.70 o 
   0   2  12      118.02      106.82     12.79 o 
   1   2  12       59.46       52.58      9.76 o 
   2   2  12      130.37      101.00      8.35 o 
   3   2  12       59.02       78.80     10.47 o 
   4   2  12        0.60        0.55      4.09 o 
  -5   3  12       31.55       32.54      4.84 o 
  -4   3  12       28.22       23.96      7.00 o 
  -3   3  12       55.97       38.06      7.80 o 
  -2   3  12        0.10       -6.87      6.87 o 
  -1   3  12       67.36       60.30      9.69 o 
   0   3  12      193.46      188.60     15.81 o 
   1   3  12       20.76       23.56      7.50 o 
   2   3  12       44.58       34.32      4.73 o 
   3   3  12       23.96       24.81      7.89 o 
   4   3  12       35.56       43.09      6.22 o 
  -5   4  12        5.71        5.03      2.67 o 
  -4   4  12       20.17       24.45      8.15 o 
  -3   4  12      245.47      210.10     15.30 o 
  -2   4  12       34.67       34.56      8.15 o 
  -1   4  12      106.92      106.02      8.11 o 
   0   4  12      578.53      601.36     25.81 o 
   1   4  12       57.99       51.25     10.40 o 
   2   4  12       22.54       12.99      8.43 o 
   3   4  12       55.68       49.84      8.51 o 
  -5   5  12        1.01        0.71      4.03 o 
  -4   5  12       35.59       41.08      7.10 o 
  -3   5  12       81.22       83.47     11.13 o 
  -2   5  12        7.54        9.46      7.03 o 
  -1   5  12       32.14       31.50      6.31 o 
   0   5  12       14.59       15.30      4.36 o 
   1   5  12       32.39       27.72      5.57 o 
   2   5  12      109.86      120.55      9.51 o 
   3   5  12        5.02        5.35      5.22 o 
  -4   6  12        7.79        6.82      6.04 o 
  -3   6  12       73.56       63.71     10.43 o 
  -2   6  12       23.69       15.61      5.29 o 
  -1   6  12        2.91        3.26      3.69 o 
   0   6  12        5.72        2.54      4.11 o 
   1   6  12       57.24       55.90      5.50 o 
   2   6  12        0.43        0.60      2.78 o 
   3   6  12       62.23       68.56      6.12 o 
  -4   7  12        4.35        4.47      2.93 o 
  -3   7  12        0.58        1.18      3.56 o 
  -2   7  12      169.16      177.19      9.67 o 
  -1   7  12       40.41       38.21      5.90 o 
   0   7  12       36.31       42.16      4.27 o 
   1   7  12       12.81       15.12      4.82 o 
   2   7  12       14.11       13.88      3.18 o 
  -3   8  12       16.32       24.67      5.28 o 
  -2   8  12       16.70       21.75      4.40 o 
  -1   8  12       45.22       29.03     10.57 o 
   0   8  12        4.42        6.88      1.80 o 
   1   8  12        0.09       -2.68      3.79 o 
  -2   9  12      150.18      159.76     10.04 o 
  -1   9  12        4.89        5.37      4.20 o 
   0   9  12        3.87        9.40      2.92 o 
  -5   0  13      120.02      114.71      9.25 o 
  -3   0  13      116.69      110.52      9.81 o 
  -1   0  13       18.65       22.74      7.20 o 
   1   0  13        0.27        3.70      3.05 o 
   3   0  13      169.81      164.80     11.89 o 
  -5   1  13       28.29       22.32      6.21 o 
  -4   1  13       42.68       36.63      6.35 o 
  -3   1  13       27.30       21.87      4.98 o 
  -2   1  13       38.96       41.88      5.85 o 
  -1   1  13     1635.58     1739.22     28.05 o 
   0   1  13       38.67       38.04      4.97 o 
   1   1  13      103.91       97.79      8.03 o 
   2   1  13       11.36        4.73      3.87 o 
   3   1  13        0.02       -0.46      3.02 o 
  -5   2  13        3.51        1.96      3.08 o 
  -4   2  13        7.99        6.51      4.22 o 
  -3   2  13       11.94       11.07      5.76 o 
  -2   2  13       86.97       92.70      9.25 o 
  -1   2  13       36.42       37.96      8.04 o 
   0   2  13      164.83      169.70     14.41 o 
   1   2  13       54.10       48.81      9.50 o 
   2   2  13       40.94       28.37      8.44 o 
   3   2  13       49.02       55.42      8.61 o 
  -5   3  13        0.30        0.25      2.77 o 
  -4   3  13      108.56       91.39     10.61 o 
  -3   3  13       17.03       14.92      6.50 o 
  -2   3  13       73.76       90.31      9.06 o 
  -1   3  13        0.24       13.36      6.26 o 
   0   3  13      102.56       84.96     11.92 o 
   1   3  13       22.18       21.88      7.18 o 
   2   3  13       13.80       16.83      7.57 o 
   3   3  13       13.09       11.38      5.68 o 
  -4   4  13       34.24       31.69      6.98 o 
  -3   4  13       84.32       90.62     10.38 o 
  -2   4  13      117.24      102.16     11.56 o 
  -1   4  13        9.35       -1.43      8.30 o 
   0   4  13       56.94       46.09      9.39 o 
   1   4  13        4.48        1.76      5.48 o 
   2   4  13        5.51        2.84      6.29 o 
   3   4  13        7.04       -0.20      4.50 o 
  -4   5  13       14.65       12.87      5.71 o 
  -3   5  13       15.19        9.56      6.01 o 
  -2   5  13       17.75       15.41      5.58 o 
  -1   5  13       16.68        9.95      7.58 o 
   0   5  13       52.50       34.08      8.58 o 
   1   5  13        0.09        2.65      6.58 o 
   2   5  13        4.42        6.16      3.01 o 
  -4   6  13       50.95       53.38      5.22 o 
  -3   6  13        2.00        5.47      4.59 o 
  -2   6  13      181.05      191.74      9.81 o 
  -1   6  13       13.72       19.82      4.76 o 
   0   6  13      108.18      102.81     11.66 o 
   1   6  13      204.96      205.39     13.31 o 
   2   6  13        6.33        8.38      2.31 o 
  -3   7  13        6.17        3.47      3.11 o 
  -2   7  13       20.41       21.45      4.31 o 
  -1   7  13       30.99       39.43      5.92 o 
   0   7  13       10.33       15.50      5.52 o 
   1   7  13      101.33       97.54      5.30 o 
  -2   8  13       31.23       34.08      4.38 o 
  -1   8  13        9.44        9.80      2.45 o 
   0   8  13      120.90      123.94      8.00 o 
  -4   0  14        5.74        3.43      4.16 o 
  -2   0  14      404.75      425.75     19.95 o 
   0   0  14       36.28       23.46      7.38 o 
   2   0  14        2.23       12.85      5.08 o 
  -4   1  14       33.91       33.26      4.73 o 
  -2   1  14        3.37        0.24      5.16 o 
  -1   1  14       48.14       45.58      6.35 o 
   0   1  14      235.35      223.22     10.44 o 
   1   1  14        0.89       -1.46      2.56 o 
   2   1  14       52.22       43.32      7.88 o 
   3   1  14        9.83       11.64      3.29 o 
  -4   2  14       45.68       44.13      7.25 o 
  -3   2  14       93.12       89.67      9.06 o 
  -2   2  14      477.01      487.49     22.45 o 
  -1   2  14      317.10      319.17     19.18 o 
   0   2  14        1.38        6.40      5.95 o 
   1   2  14      243.90      235.30     15.26 o 
   2   2  14       26.42       24.94      7.26 o 
   3   2  14       97.76      113.40      9.04 o 
  -4   3  14        0.36       -1.33      5.13 o 
  -3   3  14        3.29        1.14      5.51 o 
  -2   3  14        0.19       -4.13      7.55 o 
  -1   3  14       12.01       24.84      6.61 o 
   0   3  14      119.65      117.18     12.15 o 
   1   3  14       41.08       37.23      9.38 o 
   2   3  14        4.76        4.44      5.83 o 
  -4   4  14        9.06       10.82      5.02 o 
  -3   4  14       15.70       17.45      4.79 o 
  -2   4  14       50.49       67.88      6.03 o 
  -1   4  14       74.66       70.64      9.43 o 
   0   4  14        0.05        0.44      5.63 o 
   1   4  14       55.40       49.33      8.95 o 
   2   4  14       58.51       71.15      8.83 o 
  -3   5  14       14.46       20.54      4.02 o 
  -2   5  14        0.75        2.06      4.58 o 
  -1   5  14       13.48       11.48      7.10 o 
   0   5  14       10.03       13.16      7.77 o 
   1   5  14       10.23       11.60      6.70 o 
   2   5  14       88.33       99.05      5.94 o 
  -3   6  14        8.09        5.40      3.77 o 
  -2   6  14      117.33      122.07      8.85 o 
  -1   6  14       12.80       15.41      3.37 o 
   0   6  14       82.49       83.09      9.56 o 
   1   6  14       14.38        9.34      5.95 o 
  -2   7  14       62.19       65.68      4.87 o 
  -1   7  14        4.84       12.48      2.55 o 
   0   7  14      125.58      138.60      9.47 o 
  -3   0  15       50.04       52.14      6.43 o 
  -1   0  15       87.15       84.53      9.19 o 
   1   0  15        0.08        4.89      5.60 o 
  -4   1  15       30.02       30.11      4.62 o 
  -3   1  15       21.96       13.77      4.77 o 
  -2   1  15      141.08      136.55     11.34 o 
  -1   1  15      109.23      105.37     10.93 o 
   0   1  15      113.84      119.99     11.95 o 
   1   1  15        6.44        5.59      3.68 o 
   2   1  15        0.00        1.45      1.70 o 
  -4   2  15       58.18       53.76      4.32 o 
  -3   2  15       23.96       16.97      6.54 o 
  -2   2  15        1.02       -1.36      5.81 o 
  -1   2  15        0.04        2.56      6.82 o 
   0   2  15       11.51       19.22      7.59 o 
   1   2  15        1.70        1.29      5.77 o 
   2   2  15       33.27       27.52      4.78 o 
  -3   3  15       18.88       18.72      3.27 o 
  -2   3  15      175.97      187.67     13.65 o 
  -1   3  15       50.63       48.78      8.98 o 
   0   3  15       55.17       49.13      9.32 o 
   1   3  15       47.96       52.24      7.87 o 
   2   3  15        1.78        1.37      3.31 o 
  -3   4  15       16.75        7.37      5.30 o 
  -2   4  15       80.42       62.09      9.10 o 
  -1   4  15       17.11       15.67      7.05 o 
   0   4  15       27.08       31.05      7.42 o 
   1   4  15       14.27       17.45      5.03 o 
  -3   5  15       12.57       11.55      3.20 o 
  -2   5  15        9.21       11.98      7.46 o 
  -1   5  15        0.79       -0.29      7.07 o 
   0   5  15       16.67       22.20      6.10 o 
   1   5  15       25.72       23.72      5.63 o 
  -2   6  15       26.22       26.29      3.75 o 
  -1   6  15       51.76       64.74      7.95 o 
   0   6  15        3.88        4.50      4.63 o 
  -2   0  16      650.55      623.62     17.93 o 
   0   0  16      168.10      169.43      9.88 o 
  -3   1  16       57.92       44.55      5.31 o 
  -2   1  16        0.25        3.97      3.53 o 
  -1   1  16      210.23      220.91     12.91 o 
   0   1  16        5.58        6.43      5.16 o 
   1   1  16       41.41       44.04      6.43 o 
  -3   2  16       32.36       24.19      4.49 o 
  -2   2  16      197.18      202.13     12.34 o 
  -1   2  16        6.42        1.20      5.66 o 
   0   2  16        6.10        3.30      4.24 o 
   1   2  16       12.19       16.47      4.95 o 
  -3   3  16       29.11       27.08      4.79 o 
  -2   3  16        0.27       -0.16      4.67 o 
  -1   3  16       94.40       91.48      9.50 o 
   0   3  16        8.53        9.84      4.37 o 
  -2   4  16        0.29       -1.69      4.90 o 
  -1   4  16        1.10       -4.63      4.63 o 
   0   4  16      153.31      177.10     11.01 o 
  -1   1  17       27.09       18.95      2.66 o 
                                                 
